# Supplementary material for: Convergence of BMI1 and CHD7 on ERK Signaling in Medulloblastoma
Source: Cell Rep. 2017 Dec 5;21(10):2772–84. doi: 10.1016/j.celrep.2017.11.021 (PMC5732319; doi:10.1016/j.celrep.2017.11.021)
Supplement: Data S1. Bmi1-SB versus SB and Ptc-SB Analysis: Comparative Insertion Site Analysis, Related to Figure 1 [file mmc2.xlsx]

## Sheet: filtered.clonal.gCIS_3.txt
GENE	Chi-squared	D.F.	P-VALUE	Q-VALUE	NUM_TUMORS	CLONAL_RATIO	INTS_PER_TUMOR
Chd7	77.125	1	1.6e-18	2.72e-16	3	1	24519;2655;10675	11_1_10N;12_28_10B;6_24_11M	=HYPERLINK("http://genome.ucsc.edu/cgi-bin/hgTracks?db=mm9&position=chr4:8618067-8793956";"LINK:chr4:8618067-8793956")
Dyrk1a	94.048	1	3.08e-22	8.97e-20	3	1	97433;5087;3050	10_25_11N;6_24_11M;9_22_09D	=HYPERLINK("http://genome.ucsc.edu/cgi-bin/hgTracks?db=mm9&position=chr16:94791812-94917126";"LINK:chr16:94791812-94917126")
Gm12824	71.022	1	3.53e-17	5.28e-15	3	1	3584;1713;3029	12_28_10B;1_31_11Q;7_20_11O	=HYPERLINK("http://genome.ucsc.edu/cgi-bin/hgTracks?db=mm9&position=chr4:114079328-114287703";"LINK:chr4:114079328-114287703")
Hivep3	50.913	1	9.66e-13	9.37e-11	3	1	3048;19194;19593	1_31_11Q;6_24_11M;9_22_09D	=HYPERLINK("http://genome.ucsc.edu/cgi-bin/hgTracks?db=mm9&position=chr4:119487282-119808016";"LINK:chr4:119487282-119808016")
Macf1	34.733	1	3.78e-09	2.55e-07	3	1	3578;2711;4070	10_25_11N;12_28_10B;7_20_11O	=HYPERLINK("http://genome.ucsc.edu/cgi-bin/hgTracks?db=mm9&position=chr4:123026958-123361603";"LINK:chr4:123026958-123361603")
Nfia	37.052	1	1.15e-09	8.4e-08	4	1	2468;1714;11847;4394	10_18_10P;10_25_11N;7_20_11O;9_22_09D	=HYPERLINK("http://genome.ucsc.edu/cgi-bin/hgTracks?db=mm9&position=chr4:97248633-97785567";"LINK:chr4:97248633-97785567")
Ptprd	40.108	1	2.4e-10	1.9e-08	5	1.6	6424;4188;4994;15966;10562	10_18_10P;11_1_10N;12_28_10B;4_21_11R;6_24_11M	=HYPERLINK("http://genome.ucsc.edu/cgi-bin/hgTracks?db=mm9&position=chr4:75587142-76240203";"LINK:chr4:75587142-76240203")
Rngtt	50.806	1	1.02e-12	9.85e-11	3	1	3415;10444;3677	10_25_11N;12_28_10B;4_21_11R	=HYPERLINK("http://genome.ucsc.edu/cgi-bin/hgTracks?db=mm9&position=chr4:33397285-33589585";"LINK:chr4:33397285-33589585")
Skint6	33.399	1	7.51e-09	4.89e-07	4	1.25	5973;1505;6027;3543	10_18_10P;12_28_10B;4_21_11R;7_20_11O	=HYPERLINK("http://genome.ucsc.edu/cgi-bin/hgTracks?db=mm9&position=chr4:112477220-112959578";"LINK:chr4:112477220-112959578")
Tal2	675.021	1	0	0	3	1	5988;3284;2554	1_31_11Q;4_21_11R;9_22_09D	=HYPERLINK("http://genome.ucsc.edu/cgi-bin/hgTracks?db=mm9&position=chr4:53792576-53799757";"LINK:chr4:53792576-53799757")
Tgif2	1100.45	1	0	0	4	1.25	2024;133269;2536;11618	10_25_11N;11_1_10N;12_28_10B;6_24_11M	=HYPERLINK("http://genome.ucsc.edu/cgi-bin/hgTracks?db=mm9&position=chr2:156665812-156681267";"LINK:chr2:156665812-156681267")
Zcchc7	51.368	1	7.66e-13	7.53e-11	3	1	10176;13678;22176	11_1_10N;12_28_10B;4_21_11R	=HYPERLINK("http://genome.ucsc.edu/cgi-bin/hgTracks?db=mm9&position=chr4:44769439-44945082";"LINK:chr4:44769439-44945082")
