# Supplementary material for: Convergence of BMI1 and CHD7 on ERK Signaling in Medulloblastoma
Source: Cell Rep. 2017 Dec 5;21(10):2772–84. doi: 10.1016/j.celrep.2017.11.021 (PMC5732319; doi:10.1016/j.celrep.2017.11.021)
Supplement: Data S2. Bmi1 filtered.clonal.gCIS_3: Insertion Sites in MB Originating in Math1Bmi1;SB11;T2Onc2, Related to Figure 1 [file mmc3.xls]

## Sheet: raw BMI1SB
Class	Tumor ID	Gene	Insert Location	Putative Effect	Chromosome	Base Pair		Orientation					Gene
Triple	10_18_10P	Lrp1b	intron 3	disrupt CDS	chr2	41660926	2659	OPPOSITE		10_18_10P	Lrp1b		1600002D24Rik
Triple	10_18_10P	Zeb2	intron 8	disrupt CDS	chr2	44850188	8432	OPPOSITE		10_18_10P	Zeb2		1700009N14Rik
Triple	10_18_10P	Pkp4	intron 3	disrupt CDS	chr2	59111327	13055	SAME		10_18_10P	Pkp4		1700012A03Rik
Triple	10_18_10P	Rbms1	intron 1	disrupt CDS	chr2	60792216	4507	SAME		10_18_10P	Rbms1		1700012P22Rik
Triple	10_18_10P	Mpped2	intron 4	disrupt CDS	chr2	106642446	3196	OPPOSITE		10_18_10P	Mpped2		1700017B05Rik
Triple	10_18_10P	Foxa2	3 prime	33.014 kb	chr2	147839691	8624	OPPOSITE		10_18_10P	Foxa2		1700020N01Rik
Triple	10_18_10P	Nfatc2	5 prime	10.712 kb	chr2	168437867	6695	OPPOSITE		10_18_10P	Nfatc2		1700022I11Rik
Triple	10_18_10P	Veph1	5 prime	42.114 kb	chr3	66142855	2970	SAME		10_18_10P	Veph1		1700034K08Rik
Triple	10_18_10P	Tdpoz2	3 prime	13.774 kb	chr3	93442811	5764	OPPOSITE		10_18_10P	Tdpoz2		1700048O20Rik
Triple	10_18_10P	Psmb4	5 prime	9.458 kb	chr3	94700338	7016	OPPOSITE		10_18_10P	Psmb4		1700061F12Rik
Triple	10_18_10P	Hormad1	intron 4	disrupt CDS	chr3	95371376	2911	SAME		10_18_10P	Hormad1		1700096K18Rik
Triple	10_18_10P	Dennd2c	intron 6	disrupt CDS	chr3	102946830	18470	SAME		10_18_10P	Dennd2c		1700123O12Rik
Triple	10_18_10P				chr3	110962449	4848			10_18_10P			1810030N24Rik
Triple	10_18_10P				chr3	126907071	2047			10_18_10P	Col25a1		1810063B07Rik
Triple	10_18_10P	Col25a1	intron 7	disrupt CDS	chr3	130152899	7062	SAME		10_18_10P	Metap1		1810063B07Rik
Triple	10_18_10P	Metap1	intron 10	disrupt CDS	chr3	138124328	2742	OPPOSITE		10_18_10P	Lphn2		2010010A06Rik
Triple	10_18_10P	Lphn2	5 prime	65.376 kb	chr3	148682975	11818	OPPOSITE		10_18_10P	4930448K20Rik		2010107G12Rik
Triple	10_18_10P				chr3	149146133	9866			10_18_10P	4930509K18Rik		2210012G02Rik
Triple	10_18_10P				chr4	4275436	10465			10_18_10P	Dnaic1		2210420H20Rik
Triple	10_18_10P				chr4	5922629	2938			10_18_10P	Tln1		2310002L09Rik
Triple	10_18_10P	4930448K20Rik	5 prime	50.364 kb	chr4	9894908	6852	SAME		10_18_10P	Gabbr2		2310022A10Rik
Triple	10_18_10P	4930448K20Rik	5 prime	51.190 kb	chr4	9895734	4015	SAME		10_18_10P	Tex10		2410114N07Rik
Triple	10_18_10P				chr4	17164040	6881			10_18_10P	E130309F12Rik		4921506M07Rik
Triple	10_18_10P				chr4	18838003	3960			10_18_10P	Olfr275		4921506M07Rik
Triple	10_18_10P				chr4	37625565	8029			10_18_10P	Abca1		4921511C10Rik
Triple	10_18_10P				chr4	38364072	14161			10_18_10P	Tal2		4930402H24Rik
Triple	10_18_10P				chr4	38869793	2751			10_18_10P	Palm2		4930404A05Rik
Triple	10_18_10P				chr4	38891538	11537			10_18_10P	Svep1		4930423M02Rik
Triple	10_18_10P	4930509K18Rik	3 prime	8.606 kb	chr4	40273358	15738	SAME		10_18_10P	Whrn		4930428G15Rik
Triple	10_18_10P	Dnaic1	intron 19	disrupt CDS	chr4	41583877	3218	SAME		10_18_10P	Ptprd		4930448K20Rik
Triple	10_18_10P	Tln1	intron 1	not disrupt CDS	chr4	43572998	2609	SAME		10_18_10P	D4Bwg0951e		4930448K20Rik
Triple	10_18_10P	Gabbr2	intron 2	disrupt CDS	chr4	46860427	23942	OPPOSITE		10_18_10P	Cer1		4930473A06Rik
Triple	10_18_10P	Tex10	intron 5	disrupt CDS	chr4	48476119	13271	SAME		10_18_10P	4930473A06Rik		4930509K18Rik
Triple	10_18_10P	E130309F12Rik	3 prime	13.729 kb	chr4	49366862	2822	OPPOSITE		10_18_10P	Adamtsl1		4930511E03Rik
Triple	10_18_10P	Olfr275	5 prime	54.249 kb	chr4	52784981	2713	OPPOSITE		10_18_10P	Fam154a		4930524C18Rik
Triple	10_18_10P	Abca1	intron 2	disrupt CDS	chr4	53149194	3076	SAME		10_18_10P	Mysm1		4930524E20Rik
Triple	10_18_10P	Tal2	3 prime	11.246 kb	chr4	53811003	9901	OPPOSITE		10_18_10P	Hook1		4930546K05Rik
Triple	10_18_10P				chr4	54622215	24998			10_18_10P	Cyp2j11		4930552P12Rik
Triple	10_18_10P				chr4	55668044	20514			10_18_10P	Nfia		4930593A02Rik
Triple	10_18_10P	Palm2	5 prime	225.272 kb	chr4	57504728	2612	OPPOSITE		10_18_10P	Hspb11		4930595M18Rik
Triple	10_18_10P	Svep1	5 prime	33.462 kb	chr4	58252930	4693	OPPOSITE		10_18_10P	Txndc12		4930595M18Rik
Triple	10_18_10P	Whrn	5 prime	9.422 kb	chr4	63166407	2443	OPPOSITE		10_18_10P	Calr4		4931420L22Rik
Triple	10_18_10P				chr4	64060912	5708			10_18_10P	Agbl4		4932415M13Rik
Triple	10_18_10P				chr4	68041824	18596			10_18_10P	Spata6		5031425F14Rik
Triple	10_18_10P				chr4	70602088	4418			10_18_10P	Skint6		5033411D12Rik
Triple	10_18_10P				chr4	71425635	18294			10_18_10P	Foxo6		5133401N09Rik
Triple	10_18_10P				chr4	72090723	4063			10_18_10P	E330017L17Rik		5430437J10Rik
Triple	10_18_10P	Ptprd	intron 2	disrupt CDS	chr4	75923459	6424	OPPOSITE		10_18_10P	Padi2		5730457N03Rik
Triple	10_18_10P				chr4	79503896	5190			10_18_10P	Ube2j2		5830405N20Rik
Triple	10_18_10P				chr4	79504508	3574			10_18_10P	Magi2		5830433M19Rik
Triple	10_18_10P				chr4	79779379	2418			10_18_10P	Fam126a		6030446N20Rik
Triple	10_18_10P	D4Bwg0951e	intron 1	disrupt CDS	chr4	80592974	4884	OPPOSITE		10_18_10P	1700096K18Rik		6030458C11Rik
Triple	10_18_10P	Cer1	intron 1	disrupt CDS	chr4	82530186	8595	SAME		10_18_10P	Slit2		8430436N08Rik
Triple	10_18_10P	4930473A06Rik	intron 23	disrupt CDS	chr4	83436618	9800	OPPOSITE		10_18_10P	Kcnip4		9130015A21Rik
Triple	10_18_10P				chr4	83730835	4928			10_18_10P	Pcdh7		9430019J16Rik
Triple	10_18_10P				chr4	83770678	14965			10_18_10P	Mthfd2l		9530002B09Rik
Triple	10_18_10P	Adamtsl1	3 prime	11.042 kb	chr4	86085328	3843	SAME		10_18_10P	G3bp2		9530051G07Rik
Triple	10_18_10P	Fam154a	5 prime	4.616 kb	chr4	86208823	4036	OPPOSITE		10_18_10P	A930011G23Rik		9830001H06Rik
Triple	10_18_10P				chr4	89671891	5117			10_18_10P	Ksr2		9830001H06Rik
Triple	10_18_10P				chr4	92552409	3743			10_18_10P	Tmem120b		9930021D14Rik
Triple	10_18_10P				chr4	93627447	4702			10_18_10P	Sdk1		A230028O05Rik
Triple	10_18_10P	Mysm1	intron 10	disrupt CDS	chr4	94625776	13703	SAME		10_18_10P	Ubl3		A230072E10Rik
Triple	10_18_10P	Hook1	intron 12	disrupt CDS	chr4	95672322	3650	SAME		10_18_10P	Dlx6as2		A630075F10Rik
Triple	10_18_10P	Cyp2j11	5 prime	39.204 kb	chr4	96054575	2880	SAME		10_18_10P	Nxph1		A730046J19Rik
Triple	10_18_10P				chr4	96883662	7385			10_18_10P	Chchd3		A830052D11Rik
Triple	10_18_10P	Nfia	intron 1	disrupt CDS	chr4	97265606	2468	OPPOSITE		10_18_10P	Aplf		A930011G23Rik
Triple	10_18_10P	Hspb11	intron 1	not disrupt CDS	chr4	106933968	2732	OPPOSITE		10_18_10P	Rpn1		A930011G23Rik
Triple	10_18_10P	Txndc12	3 prime	9.362 kb	chr4	108544086	5790	SAME		10_18_10P	Txnrd3		A930017M01Rik
Triple	10_18_10P	Calr4	intron 6	disrupt CDS	chr4	108921806	2502	SAME		10_18_10P	Mitf		Abca1
Triple	10_18_10P	Agbl4	intron 4	disrupt CDS	chr4	110709824	2827	SAME		10_18_10P	Gm9871		Abcd3
Triple	10_18_10P	Spata6	intron 1	disrupt CDS	chr4	111408191	2055	SAME		10_18_10P	Cntn3		Abl1
Triple	10_18_10P	Skint6	intron 44	disrupt CDS	chr4	112496021	2121	OPPOSITE		10_18_10P	Atg7		Abpd
Triple	10_18_10P	Skint6	intron 11	disrupt CDS	chr4	112820582	3852	OPPOSITE		10_18_10P	Lmo3		Accn1
Triple	10_18_10P	Foxo6	3 prime	38.640 kb	chr4	119921226	2483	OPPOSITE		10_18_10P	Rergl		Aco1
Triple	10_18_10P	E330017L17Rik	3 prime	16.735 kb	chr4	129602975	4873	SAME		10_18_10P	Nkpd1		Acot11
Triple	10_18_10P	Padi2	intron 10	disrupt CDS	chr4	140491806	9216	SAME		10_18_10P	Cyp2a22		Acvr1b
Triple	10_18_10P	Ube2j2	intron 1	not disrupt CDS	chr4	155318891	2134	OPPOSITE		10_18_10P	Rinl		Adam11
Triple	10_18_10P	Magi2	intron 1	disrupt CDS	chr5	18770737	4664	SAME		10_18_10P	Cebpg		Adamtsl1
Triple	10_18_10P	Fam126a	5 prime	23.832 kb	chr5	23560333	4512	SAME		10_18_10P	Vmn2r59		Adcy5
Triple	10_18_10P	1700096K18Rik	exon 1	not disrupt CDS	chr5	25036962	4352	OPPOSITE		10_18_10P	Vmn2r60		Adra2a
Triple	10_18_10P	Slit2	intron 4	disrupt CDS	chr5	48512095	2431	OPPOSITE		10_18_10P	Vmn2r61		Agbl3
Triple	10_18_10P	Kcnip4	intron 1	disrupt CDS	chr5	48934611	2068	SAME		10_18_10P	Nell1		Agbl4
Triple	10_18_10P	Pcdh7	intron 1	disrupt CDS	chr5	58187570	5327	OPPOSITE		10_18_10P	E430016F16Rik		Agbl4
Triple	10_18_10P				chr5	78911052	4073			10_18_10P	Odz4		Agbl4
Triple	10_18_10P	Mthfd2l	intron 7	disrupt CDS	chr5	91433082	2193	SAME		10_18_10P	Defb8		Agbl4
Triple	10_18_10P	G3bp2	intron 4	disrupt CDS	chr5	92496410	5971	SAME		10_18_10P	Cyld		Agbl4
Triple	10_18_10P	A930011G23Rik	intron 1	not disrupt CDS	chr5	100156841	6868	SAME		10_18_10P	Chd9		Agbl4
Triple	10_18_10P	Ksr2	intron 18	disrupt CDS	chr5	118212876	7133	SAME		10_18_10P	Ces5a		Agbl4
Triple	10_18_10P	Tmem120b	intron 1	disrupt CDS	chr5	123534526	39523	OPPOSITE		10_18_10P	Nlrc5		Agbl4
Triple	10_18_10P	Sdk1	intron 5	disrupt CDS	chr5	142314023	17187	SAME		10_18_10P	Gpr114		Agr3
Triple	10_18_10P	Ubl3	intron 1	disrupt CDS	chr5	149333144	16616	OPPOSITE		10_18_10P	Cbfb		Agtpbp1
Triple	10_18_10P	Dlx6as2	3 prime	70.525 kb	chr6	6744625	9602	SAME		10_18_10P	Ctcf		AI314180
Triple	10_18_10P	Nxph1	intron 1	disrupt CDS	chr6	9129484	7772	SAME		10_18_10P	Gucy1a2		AI593442
Triple	10_18_10P	Chchd3	intron 5	disrupt CDS	chr6	32816561	6148	SAME		10_18_10P	4930546K05Rik		Aig1
Triple	10_18_10P	Aplf	intron 9	disrupt CDS	chr6	87585238	21002	OPPOSITE		10_18_10P	Pvrl1		Akap12
Triple	10_18_10P	Aplf	intron 9	disrupt CDS	chr6	87585244	4681	SAME		10_18_10P	Cadm1		Akap6
Triple	10_18_10P	Rpn1	3 prime	50.125 kb	chr6	88105423	4297	OPPOSITE		10_18_10P	Clpx		Akirin2
Triple	10_18_10P	Txnrd3	intron 12	disrupt CDS	chr6	89620035	14810	OPPOSITE		10_18_10P	Gclc		Akirin2
Triple	10_18_10P	Mitf	intron 5	disrupt CDS	chr6	97954352	45571	OPPOSITE		10_18_10P	Rgs17		Akr1a1
Triple	10_18_10P	Gm9871	5 prime	66.071 kb	chr6	101685905	4848	OPPOSITE		10_18_10P	Phactr2		Alcam
Triple	10_18_10P	Cntn3	intron 4	disrupt CDS	chr6	102254686	2862	SAME		10_18_10P	Appl2		Aldh4a1
Triple	10_18_10P	Atg7	intron 17	disrupt CDS	chr6	114717606	4807	SAME		10_18_10P	Ric8b		Aldoart1
Triple	10_18_10P	Lmo3	intron 2	not disrupt CDS	chr6	138433426	5857	OPPOSITE		10_18_10P	Mirlet7i		Aldoart1
Triple	10_18_10P	Rergl	5 prime	36.471 kb	chr6	139486901	3822	OPPOSITE		10_18_10P	Znrf3		Alpk2
Triple	10_18_10P	Nkpd1	3 prime	4.248 kb	chr7	20114647	4319	SAME		10_18_10P	Phf15		Alx4
Triple	10_18_10P	Cyp2a22	3 prime	40.218 kb	chr7	27684187	4212	OPPOSITE		10_18_10P	Specc1		Amfr
Triple	10_18_10P	Rinl	exon 12	not disrupt CDS	chr7	29583428	51345	SAME		10_18_10P	Elac2		Ank
Triple	10_18_10P	Cebpg	5 prime	25.221 kb	chr7	35866806	2156	SAME		10_18_10P	Ntn1		Ank3
Triple	10_18_10P				chr7	47032820	4942			10_18_10P	Chrnb1		Ank3
Triple	10_18_10P	Vmn2r59	intron 5	disrupt CDS	chr7	49280512	10396	SAME		10_18_10P	Accn1		Ankhd1
Triple	10_18_10P	Vmn2r60	3 prime	22.809 kb	chr7	49473955	38784	SAME		10_18_10P	Krtap4-13		Ankrd42
Triple	10_18_10P	Vmn2r61	intron 5	disrupt CDS	chr7	49532532	3657	OPPOSITE		10_18_10P	Cdc27		Ankrd58
Triple	10_18_10P	Nell1	intron 5	disrupt CDS	chr7	57440550	2544	SAME		10_18_10P	Helz		Ankrd6
Triple	10_18_10P				chr7	76109057	4821			10_18_10P	Rbfox3		Ano1
Triple	10_18_10P				chr7	84842656	3280			10_18_10P	Baiap2		Ano6
Triple	10_18_10P	E430016F16Rik	intron 5	not disrupt CDS	chr7	85846991	6629	OPPOSITE		10_18_10P	Rnf144a		Anxa6
Triple	10_18_10P	Odz4	intron 5	disrupt CDS	chr7	103783934	2657	SAME		10_18_10P	Hdac9		Aoah
Triple	10_18_10P	Odz4	intron 23	disrupt CDS	chr7	104003041	56570	SAME		10_18_10P	Bzw2		Apc
Triple	10_18_10P	Defb8	3 prime	54.217 kb	chr8	19393389	2275	OPPOSITE		10_18_10P	4921506M07Rik		Aplf
Triple	10_18_10P				chr8	30990542	2921			10_18_10P	Rab15		Aplf
Triple	10_18_10P	Cyld	intron 4	disrupt CDS	chr8	91231858	7920	SAME		10_18_10P	Evl		Appl2
Triple	10_18_10P	Chd9	intron 2	not disrupt CDS	chr8	93423077	2893	SAME		10_18_10P	Larp4b		Aptx
Triple	10_18_10P	Ces5a	intron 5	disrupt CDS	chr8	96048116	4414	SAME		10_18_10P	Prl2c2		Aqp1
Triple	10_18_10P	Nlrc5	intron 11	disrupt CDS	chr8	97009848	16080	SAME		10_18_10P	Aoah		Aqp3
Triple	10_18_10P	Gpr114	intron 1	not disrupt CDS	chr8	97449551	6967	OPPOSITE		10_18_10P	Ly86		Arhgap24
Triple	10_18_10P	Cbfb	exon 5	not disrupt CDS	chr8	107740370	2177	SAME		10_18_10P	Ippk		Arhgef10l
Triple	10_18_10P	Ctcf	intron 2	not disrupt CDS	chr8	108187007	26802	SAME		10_18_10P	Arl15		Arhgef40
Triple	10_18_10P	Gucy1a2	intron 6	disrupt CDS	chr9	3836098	2575	SAME		10_18_10P	Eaf1		Arid1a
Triple	10_18_10P	4930546K05Rik	3 prime	35.729 kb	chr9	41981585	8960	SAME		10_18_10P	Ptger2		Arid1a
Triple	10_18_10P	Pvrl1	5 prime	116.673 kb	chr9	43498871	3995	SAME		10_18_10P	Samd4		Arid1b
Triple	10_18_10P	Cadm1	intron 1	disrupt CDS	chr9	47590498	2090	SAME		10_18_10P	Dach1		Arid1b
Triple	10_18_10P	Clpx	intron 5	disrupt CDS	chr9	65162648	2369	OPPOSITE		10_18_10P	Mir17		Arid2
Triple	10_18_10P	Gclc	intron 1	disrupt CDS	chr9	77619843	2115	SAME		10_18_10P	Uggt2		Arl15
Triple	10_18_10P				chr9	115686264	3369			10_18_10P	Fgf14		Arl15
Triple	10_18_10P	Rgs17	intron 1	not disrupt CDS	chr10	4468608	2275	OPPOSITE		10_18_10P	Il7r		Arl4a
Triple	10_18_10P	Phactr2	intron 1	disrupt CDS	chr10	13065577	3934	SAME		10_18_10P	Pabpc1		Armcx2
Triple	10_18_10P				chr10	29532915	2481			10_18_10P	Ttc35		Asap2
Triple	10_18_10P				chr10	38388919	5749			10_18_10P	Trps1		Astn2
Triple	10_18_10P	Appl2	intron 5	disrupt CDS	chr10	83085608	4608	SAME		10_18_10P	Gramd4		Astn2
Triple	10_18_10P	Ric8b	intron 5	disrupt CDS	chr10	84433004	4808	SAME		10_18_10P	Ano6		Astn2
Triple	10_18_10P				chr10	100194577	3736			10_18_10P	Glis2		Atg7
Triple	10_18_10P	Mirlet7i	3 prime	14.247 kb	chr10	122408533	7302	SAME		10_18_10P	Grin2a		Atp11c
Triple	10_18_10P				chr10	124873904	6561			10_18_10P	Parp14		Atp13a3
Triple	10_18_10P	Znrf3	intron 1	disrupt CDS	chr11	5317476	22180	SAME		10_18_10P	Zbtb20		Atp2c1
Triple	10_18_10P				chr11	12786688	2128			10_18_10P	Cldn17		Atp8b1
Triple	10_18_10P				chr11	27359585	3978			10_18_10P	Mx2		Atr
Triple	10_18_10P	Phf15	5 prime	35.619 kb	chr11	51706602	2689	SAME		10_18_10P	Scaf8		Atxn1
Triple	10_18_10P	Specc1	intron 10	disrupt CDS	chr11	61991501	6174	SAME		10_18_10P	Srpk1		Atxn7l1
Triple	10_18_10P	Elac2	5 prime	34.392 kb	chr11	64781186	5192	OPPOSITE		10_18_10P	Btbd9		B020004J07Rik
Triple	10_18_10P	Ntn1	intron 2	disrupt CDS	chr11	68169566	4368	SAME		10_18_10P	Ptprm		B4galt1
Triple	10_18_10P	Chrnb1	intron 7	disrupt CDS	chr11	69602487	2485	SAME		10_18_10P	Gm19689		Bace2
Triple	10_18_10P	Accn1	intron 3	disrupt CDS	chr11	80747016	6308	SAME		10_18_10P	Mta3		Bach2
Triple	10_18_10P	Krtap4-13	5 prime	2.314 kb	chr11	99673524	2123	SAME		10_18_10P	6030446N20Rik		Bach2
Triple	10_18_10P	Cdc27	intron 1	disrupt CDS	chr11	104398993	4267	SAME		10_18_10P	Mospd4		Baiap2
Triple	10_18_10P	Helz	intron 22	disrupt CDS	chr11	107514107	2694	OPPOSITE		10_18_10P	Zfp608		BC027231
Triple	10_18_10P	Rbfox3	intron 3	not disrupt CDS	chr11	118525964	3627	OPPOSITE		10_18_10P	Atp8b1		BC032203
Triple	10_18_10P	Baiap2	intron 6	disrupt CDS	chr11	119844581	5389	OPPOSITE		10_18_10P	Alpk2		Bcar3
Triple	10_18_10P	Rnf144a	3 prime	162.051 kb	chr12	26938070	4980	SAME		10_18_10P	Mbp		Bcl11a
Triple	10_18_10P	Hdac9	intron 7	disrupt CDS	chr12	35089720	3246	OPPOSITE		10_18_10P	Zfand5		Bcl2l11
Triple	10_18_10P	Bzw2	intron 5	disrupt CDS	chr12	36846986	10743	SAME		10_18_10P	D930032P07Rik		Bcl7a
Triple	10_18_10P				chr12	37582685	4027			10_18_10P	Prkg1		Bmp8a
Triple	10_18_10P	4921506M07Rik	3 prime	49.585 kb	chr12	58772681	5306	SAME		10_18_10P	Gbf1		Bmpr1a
Triple	10_18_10P	Rab15	intron 1	disrupt CDS	chr12	77905948	6435	SAME		10_18_10P	Calhm1		Bmpr1a
Triple	10_18_10P	Evl	intron 1	disrupt CDS	chr12	109826027	7183	SAME		10_18_10P	Wdr96		Bmx
Triple	10_18_10P	Evl	intron 1	disrupt CDS	chr12	109826429	26773	OPPOSITE		10_18_10P	Sorcs3		Bnc2
Triple	10_18_10P				chr12	119764825	6583			10_18_10P	Adra2a		Brd4
Triple	10_18_10P	Larp4b	intron 1	not disrupt CDS	chr13	9110811	2251	SAME		10_18_10P	Enox2		Bspry
Triple	10_18_10P	Prl2c2	3 prime	36.611 kb	chr13	13060986	2684	SAME		10_18_10P	Tbl1x		Btbd9
Triple	10_18_10P	Aoah	5 prime	286.317 kb	chr13	20829804	4120	SAME		10_18_10P	Tmem47		Btg1
Triple	10_18_10P	Ly86	5 prime	106.317 kb	chr13	37404588	3341	OPPOSITE		10_18_10P	Cylc1		Bzw2
Triple	10_18_10P				chr13	48232909	23682			10_18_10P	4930524E20Rik		C1galt1
Triple	10_18_10P	Ippk	intron 6	disrupt CDS	chr13	49535960	9084	SAME		10_18_10P	Diap2		C1qtnf2
Triple	10_18_10P				chr13	87434799	4818			10_18_10P	Nrk		C230081A13Rik
Triple	10_18_10P	Arl15	intron 4	disrupt CDS	chr13	114923431	2955	OPPOSITE		10_18_10P	E230019M04Rik		Cabp2
Triple	10_18_10P	Eaf1	intron 2	disrupt CDS	chr14	32312660	5847	OPPOSITE		10_18_10P	Glra2		Cachd1
Triple	10_18_10P	Ptger2	3 prime	9.809 kb	chr14	45633304	2492	SAME		11_1_10N	Gsn		Cacna1a
Triple	10_18_10P	Samd4	intron 2	disrupt CDS	chr14	47609518	8456	SAME		11_1_10N			Cadm1
Triple	10_18_10P				chr14	84685802	5837			11_1_10N	Chrna1		Cadm1
Triple	10_18_10P				chr14	97277549	5125			11_1_10N	4930402H24Rik		Cadm2
Triple	10_18_10P	Dach1	intron 1	disrupt CDS	chr14	98504451	2242	SAME		11_1_10N	Tgif2		Calhm1
Triple	10_18_10P	Mir17	5 prime	3.772 kb	chr14	115439204	5543	SAME		11_1_10N	9830001H06Rik		Calr4
Triple	10_18_10P	Uggt2	5 prime	25.206 kb	chr14	119523862	4267	OPPOSITE		11_1_10N	Gm10745		Camk2b
Triple	10_18_10P	Fgf14	intron 1	disrupt CDS	chr14	124673645	3605	SAME		11_1_10N	Dnajb4		Capzb
Triple	10_18_10P	Il7r	intron 4	disrupt CDS	chr15	9442263	4058	SAME		11_1_10N	8430436N08Rik		Cat
Triple	10_18_10P	Pabpc1	5 prime	3.996 kb	chr15	36542724	23834	SAME		11_1_10N	Rab2a		Cbfb
Triple	10_18_10P	Ttc35	3 prime	39.665 kb	chr15	43398988	3040	OPPOSITE		11_1_10N	Chd7		Cblb
Triple	10_18_10P	Trps1	intron 4	disrupt CDS	chr15	50574270	4215	OPPOSITE		11_1_10N	Ankrd6		Ccdc117
Triple	10_18_10P	Gramd4	intron 16	disrupt CDS	chr15	85963842	11806	SAME		11_1_10N	Lingo2		Ccdc85c
Triple	10_18_10P	Ano6	intron 1	disrupt CDS	chr15	95632683	29744	OPPOSITE		11_1_10N	Zcchc7		Ccna1
Triple	10_18_10P				chr15	96708444	4175			11_1_10N	Zfp462		Ccpg1
Triple	10_18_10P	Glis2	intron 1	not disrupt CDS	chr16	4602580	9704	SAME		11_1_10N	Wdr31		Cd164
Triple	10_18_10P	Grin2a	intron 1	disrupt CDS	chr16	9896823	2069	OPPOSITE		11_1_10N	Tle1		Cd200r1
Triple	10_18_10P	Parp14	intron 10	disrupt CDS	chr16	35844994	3407	SAME		11_1_10N	Ptprd		Cd22
Triple	10_18_10P	Zbtb20	intron 3	not disrupt CDS	chr16	43544206	79427	OPPOSITE		11_1_10N	Bnc2		Cdc27
Triple	10_18_10P				chr16	58108487	3598			11_1_10N	Lepr		Cdh17
Triple	10_18_10P	Cldn17	3 prime	8.889 kb	chr16	88498334	5479	OPPOSITE		11_1_10N	Gm12824		Cdh4
Triple	10_18_10P	Mx2	intron 2	disrupt CDS	chr16	97763130	6701	SAME		11_1_10N	Serinc2		Cdkn2c
Triple	10_18_10P	Scaf8	3 prime	3.349 kb	chr17	3202208	2708	SAME		11_1_10N	Smarca5-ps		Cebpg
Triple	10_18_10P	Srpk1	5 prime	50.386 kb	chr17	28809785	3378	OPPOSITE		11_1_10N	Nppa		Celf2
Triple	10_18_10P	Btbd9	intron 6	disrupt CDS	chr17	30599287	135707	OPPOSITE		11_1_10N	Sorcs2		Celsr1
Triple	10_18_10P	Ptprm	intron 6	disrupt CDS	chr17	67393357	30426	SAME		11_1_10N	Chmp3		Cep57l1
Triple	10_18_10P				chr17	83109823	2382			11_1_10N	Iqsec1		Cer1
Triple	10_18_10P	Gm19689	3 prime	106.605 kb	chr17	83370960	59281	OPPOSITE		11_1_10N	Grlf1		Ces5a
Triple	10_18_10P	Mta3	intron 4	disrupt CDS	chr17	84145645	5359	SAME		11_1_10N	Gabrb3		Cggbp1
Triple	10_18_10P	6030446N20Rik	intron 11	disrupt CDS	chr18	12207209	3284	OPPOSITE		11_1_10N	Ptdss2		Chchd3
Triple	10_18_10P	Mospd4	5 prime	11.958 kb	chr18	46637428	3222	OPPOSITE		11_1_10N	Sugp1		Chchd7
Triple	10_18_10P	Zfp608	intron 3	disrupt CDS	chr18	55064894	11607	OPPOSITE		11_1_10N	Med26		Chd7
Triple	10_18_10P	Atp8b1	intron 2	disrupt CDS	chr18	64749346	4059	OPPOSITE		11_1_10N	Amfr		Chd7
Triple	10_18_10P	Alpk2	intron 4	disrupt CDS	chr18	65490115	2717	SAME		11_1_10N	1700017B05Rik		Chd7
Triple	10_18_10P	Mbp	intron 2	disrupt CDS	chr18	82733517	12714	OPPOSITE		11_1_10N	Plekho2		Chd9
Triple	10_18_10P	Zfand5	5 prime	52.767 kb	chr19	21308563	4299	OPPOSITE		11_1_10N	Hmgn3		Chka
Triple	10_18_10P	D930032P07Rik	3 prime	65.487 kb	chr19	28860004	3019	OPPOSITE		11_1_10N	Cyb5r4		Chmp3
Triple	10_18_10P	Prkg1	intron 2	disrupt CDS	chr19	31656871	2313	SAME		11_1_10N	Ntsr2		Chmp5
Triple	10_18_10P	Gbf1	3 prime	12.633 kb	chr19	46373633	7007	SAME		11_1_10N	Asap2		Chrdl1
Triple	10_18_10P	Calhm1	5 prime	21.546 kb	chr19	47240210	45997	SAME		11_1_10N	Agr3		Chrna1
Triple	10_18_10P	Wdr96	5 prime	8.627 kb	chr19	47920478	4747	SAME		11_1_10N	Meox2		Chrna4
Triple	10_18_10P	Sorcs3	5 prime	638.768 kb	chr19	48241227	7634	OPPOSITE		11_1_10N	Arl4a		Chrnb1
Triple	10_18_10P	Adra2a	3 prime	9.093 kb	chr19	54132565	2152	OPPOSITE		11_1_10N	Nrxn3		Chst15
Triple	10_18_10P				chrX	5379547	3410			11_1_10N	Ttc7b		Cldn17
Triple	10_18_10P				chrX	44095216	5138			11_1_10N	Edil3		Clip1
Triple	10_18_10P	Enox2	5 prime	99.814 kb	chrX	46741233	32384	OPPOSITE		11_1_10N	Xrcc4		Clpx
Triple	10_18_10P				chrX	60988723	3793			11_1_10N	Zmym5		Cltc
Triple	10_18_10P	Tbl1x	5 prime	219.747 kb	chrX	74685857	3997	OPPOSITE		11_1_10N	Spata13		Clvs1
Triple	10_18_10P	Tmem47	intron 1	disrupt CDS	chrX	78326126	8288	OPPOSITE		11_1_10N	Sdc2		Cmpk1
Triple	10_18_10P				chrX	86865787	4262			11_1_10N	Kcnq3		Cnfn
Triple	10_18_10P	Cylc1	5 prime	47.948 kb	chrX	108271265	2435	SAME		11_1_10N	Pdzrn4		Cnot4
Triple	10_18_10P				chrX	109099071	39739			11_1_10N	Pi4ka		Cnr1
Triple	10_18_10P	4930524E20Rik	3 prime	39.219 kb	chrX	112061338	2721	OPPOSITE		11_1_10N	Heg1		Cnr1
Triple	10_18_10P				chrX	114344132	6754			11_1_10N	Gsk3b		Cntln
Triple	10_18_10P	Diap2	intron 5	disrupt CDS	chrX	126466135	5897	SAME		11_1_10N	Hlcs		Cntn3
Triple	10_18_10P	Nrk	intron 2	disrupt CDS	chrX	135458793	5223	SAME		11_1_10N	Kcnj6		Col13a1
Triple	10_18_10P	E230019M04Rik	3 prime	68.085 kb	chrX	136709421	5446	OPPOSITE		11_1_10N	Myom1		Col23a1
Triple	10_18_10P	Glra2	intron 7	disrupt CDS	chrX	161640836	2216	OPPOSITE		11_1_10N	Spast		Col25a1
Triple	11_1_10N	Gsn	intron 1	not disrupt CDS	chr2	35129955	4968	SAME		11_1_10N	Prkd3		Col27a1
Triple	11_1_10N				chr2	42758881	6612			11_1_10N	Fbxo38		Col27a1
Triple	11_1_10N	Chrna1	intron 4	disrupt CDS	chr2	73410317	9696	SAME		11_1_10N	Gfra1		Col6a4
Triple	11_1_10N	4930402H24Rik	intron 29	disrupt CDS	chr2	130546268	4001	SAME		11_1_10N	Mir684-1		Cplx2
Triple	11_1_10N	Tgif2	5 prime	17.431 kb	chr2	156663836	9739	SAME		12_28_10B	Celf2		Cpne5
Triple	11_1_10N	Tgif2	intron 1	not disrupt CDS	chr2	156668759	123530	SAME		12_28_10B	Fam188a		Cpt2
Triple	11_1_10N	9830001H06Rik	exon 15	not disrupt CDS	chr2	156843024	4759	SAME		12_28_10B	Cubn		Creb3l2
Triple	11_1_10N	Gm10745	3 prime	74.820 kb	chr3	11769539	59279	OPPOSITE		12_28_10B	Mllt10		Crim1
Triple	11_1_10N	Dnajb4	intron 1	disrupt CDS	chr3	151853626	20690	SAME		12_28_10B	Lass6		Csmd1
Triple	11_1_10N	8430436N08Rik	5 prime	37.213 kb	chr4	7463735	3065	SAME		12_28_10B			Csnk1d
Triple	11_1_10N	Rab2a	5 prime	134.168 kb	chr4	8400681	14775	OPPOSITE		12_28_10B	Tgif2		Csnk1g1
Triple	11_1_10N	Chd7	intron 2	disrupt CDS	chr4	8697147	24519	OPPOSITE		12_28_10B	Rab22a		Ctage5
Triple	11_1_10N				chr4	9041947	4494			12_28_10B	Dcun1d1		Ctcf
Triple	11_1_10N				chr4	15549927	16210			12_28_10B	Tiparp		Ctcf
Triple	11_1_10N				chr4	31251880	61444			12_28_10B	Olfr1402		Ctnna3
Triple	11_1_10N	Ankrd6	5 prime	20.292 kb	chr4	33058093	9429	OPPOSITE		12_28_10B	Abcd3		Ctnnd2
Triple	11_1_10N	Lingo2	intron 1	not disrupt CDS	chr4	36399804	4473	OPPOSITE		12_28_10B	Negr1		Ctnnd2
Triple	11_1_10N	Zcchc7	intron 2	disrupt CDS	chr4	44783994	10176	OPPOSITE		12_28_10B	Impad1		Ctps2
Triple	11_1_10N	Zfp462	intron 10	disrupt CDS	chr4	55084986	15938	OPPOSITE		12_28_10B	Chd7		Cubn
Triple	11_1_10N				chr4	56625568	4716			12_28_10B	Tmem64		Cul1
Triple	11_1_10N	Wdr31	5 prime	3.612 kb	chr4	62135518	15103	OPPOSITE		12_28_10B	Sfrs18		Cwc15
Triple	11_1_10N				chr4	64679349	85208			12_28_10B	Rngtt		Cwc27
Triple	11_1_10N				chr4	66840527	3096			12_28_10B	Lingo2		Cxxc5
Triple	11_1_10N				chr4	69569715	43308			12_28_10B	Aco1		Cyb5r4
Triple	11_1_10N	Tle1	intron 4	disrupt CDS	chr4	71847285	2869	SAME		12_28_10B	Topors		Cylc1
Triple	11_1_10N	Ptprd	intron 1	not disrupt CDS	chr4	76057022	4188	OPPOSITE		12_28_10B	Chmp5		Cyld
Triple	11_1_10N				chr4	78229595	17895			12_28_10B	Nol6		Cyp2a22
Triple	11_1_10N	Bnc2	5 prime	44.947 kb	chr4	84365937	12421	OPPOSITE		12_28_10B	1700022I11Rik		Cyp2j11
Triple	11_1_10N				chr4	90756503	4773			12_28_10B	Zcchc7		Cyp39a1
Triple	11_1_10N				chr4	96854363	21577			12_28_10B	Gabbr2		D11Wsu47e
Triple	11_1_10N	Lepr	intron 18	disrupt CDS	chr4	101466524	7085	SAME		12_28_10B	Nipsnap3b		D15Ertd621e
Triple	11_1_10N	Gm12824	5 prime	265.714 kb	chr4	114021989	8119	SAME		12_28_10B	Rgs3		D4Bwg0951e
Triple	11_1_10N	Gm12824	5 prime	237.810 kb	chr4	114049893	16435	SAME		12_28_10B	Col27a1		D5Ertd579e
Triple	11_1_10N	Serinc2	intron 1	not disrupt CDS	chr4	129946716	18025	SAME		12_28_10B	Ptprd		D930007P13Rik
Triple	11_1_10N	Smarca5-ps	5 prime	40.907 kb	chr4	145016957	4012	OPPOSITE		12_28_10B	Gm5860		D930032P07Rik
Triple	11_1_10N	Nppa	exon 2	disrupt CDS	chr4	147375265	15412	OPPOSITE		12_28_10B	Nfib		Dab1
Triple	11_1_10N	Sorcs2	intron 2	disrupt CDS	chr5	36523661	22757	OPPOSITE		12_28_10B	Plin2		Dach1
Triple	11_1_10N	Chmp3	intron 3	disrupt CDS	chr6	71521345	7645	SAME		12_28_10B	Elavl2		Dach2
Triple	11_1_10N	Iqsec1	5 prime	3.041 kb	chr6	90763158	6145	OPPOSITE		12_28_10B	Plaa		Dbc1
Triple	11_1_10N	Grlf1	intron 3	disrupt CDS	chr7	17112692	4111	OPPOSITE		12_28_10B	Ift74		Dcun1d1
Triple	11_1_10N	Gabrb3	intron 3	disrupt CDS	chr7	64913956	23714	OPPOSITE		12_28_10B	Tek		Defb8
Triple	11_1_10N	Ptdss2	3 prime	2.545 kb	chr7	148344598	25957	SAME		12_28_10B	Inadl		Dennd2c
Triple	11_1_10N	Sugp1	intron 7	disrupt CDS	chr8	72585431	22641	OPPOSITE		12_28_10B	Pgm2		Dennd4a
Triple	11_1_10N	Med26	intron 1	disrupt CDS	chr8	75039046	44633	SAME		12_28_10B	Lepr		Dennd4c
Triple	11_1_10N	Amfr	intron 4	disrupt CDS	chr8	96519908	18856	SAME		12_28_10B	B020004J07Rik		Dgcr8
Triple	11_1_10N	1700017B05Rik	5 prime	31.283 kb	chr9	57141689	2922	OPPOSITE		12_28_10B	Ssbp3		Dhx15
Triple	11_1_10N	Plekho2	3 prime	38.876 kb	chr9	65388965	71249	SAME		12_28_10B	Faf1		Diap2
Triple	11_1_10N	Hmgn3	5 prime	47.955 kb	chr9	83088169	4577	OPPOSITE		12_28_10B	Agbl4		Diap2
Triple	11_1_10N	Cyb5r4	intron 4	disrupt CDS	chr9	86929623	16353	SAME		12_28_10B	Skint6		Dip2a
Triple	11_1_10N	Ntsr2	3 prime	0.384 kb	chr12	16667426	9755	SAME		12_28_10B	Skint5		Dlx6as2
Triple	11_1_10N	Asap2	intron 1	disrupt CDS	chr12	21148168	4620	OPPOSITE		12_28_10B	Gm12824		Dmrta1
Triple	11_1_10N				chr12	25987876	10247			12_28_10B	Rnf220		Dmrtb1
Triple	11_1_10N	Agr3	intron 2	disrupt CDS	chr12	36660646	42184	SAME		12_28_10B	Eri3		Dnahc8
Triple	11_1_10N	Meox2	intron 1	disrupt CDS	chr12	37856500	19241	OPPOSITE		12_28_10B	Macf1		Dnahc9
Triple	11_1_10N	Arl4a	3 prime	16.682 kb	chr12	40747281	3618	SAME		12_28_10B	Rragc		Dnaic1
Triple	11_1_10N	Nrxn3	5 prime	1629.925 kb	chr12	89943448	80636	SAME		12_28_10B	Rspo1		Dnajb4
Triple	11_1_10N	Ttc7b	intron 5	disrupt CDS	chr12	101682073	6340	SAME		12_28_10B	Arid1a		Dnajb6
Triple	11_1_10N	Edil3	intron 10	disrupt CDS	chr13	89447253	6193	OPPOSITE		12_28_10B	Lactbl1		Dnajb6
Triple	11_1_10N	Xrcc4	intron 6	disrupt CDS	chr13	90086785	3162	OPPOSITE		12_28_10B	Ephb2		Dnajc7
Triple	11_1_10N	Zmym5	5 prime	3.007 kb	chr14	57433560	4697	SAME		12_28_10B	Capzb		Dock1
Triple	11_1_10N	Spata13	intron 1	not disrupt CDS	chr14	61276384	12832	SAME		12_28_10B	Prdm2		Dock9
Triple	11_1_10N				chr15	7464183	6525			12_28_10B	1700012P22Rik		Dpp6
Triple	11_1_10N	Sdc2	intron 1	disrupt CDS	chr15	32857295	3508	SAME		12_28_10B	Vps13d		Dusp16
Triple	11_1_10N	Kcnq3	intron 1	disrupt CDS	chr15	66008703	18319	SAME		12_28_10B	Gm13247		Dusp8
Triple	11_1_10N	Kcnq3	intron 1	disrupt CDS	chr15	66101794	6245	SAME		12_28_10B	Speer4f		Dvl3
Triple	11_1_10N	Pdzrn4	intron 3	disrupt CDS	chr15	92284590	3261	OPPOSITE		12_28_10B	N4bp2		Dyrk1a
Triple	11_1_10N	Pi4ka	intron 22	disrupt CDS	chr16	17323861	6508	OPPOSITE		12_28_10B	Scfd2		Dyrk1a
Triple	11_1_10N	Heg1	intron 13	disrupt CDS	chr16	33762218	36215	SAME		12_28_10B	Arhgap24		Dyrk1a
Triple	11_1_10N	Gsk3b	intron 1	disrupt CDS	chr16	38094877	3756	OPPOSITE		12_28_10B	Slc10a6		E130308A19Rik
Triple	11_1_10N	Hlcs	intron 4	disrupt CDS	chr16	94456742	44461	SAME		12_28_10B	Mtf2		E130308A19Rik
Triple	11_1_10N	Kcnj6	intron 2	disrupt CDS	chr16	95068127	11435	OPPOSITE		12_28_10B	Srrm4		E130309F12Rik
Triple	11_1_10N				chr17	9624998	4521			12_28_10B	Bcl7a		E230019M04Rik
Triple	11_1_10N	Myom1	intron 28	disrupt CDS	chr17	71458416	5689	OPPOSITE		12_28_10B	Grid2		E2f8
Triple	11_1_10N	Spast	3 prime	0.309 kb	chr17	74790762	4155	SAME		12_28_10B	Slc4a5		E330017L17Rik
Triple	11_1_10N	Prkd3	intron 2	disrupt CDS	chr17	79395908	8102	SAME		12_28_10B	Edem1		E430016F16Rik
Triple	11_1_10N				chr18	26447233	7249			12_28_10B	Tulp3		Eaf1
Triple	11_1_10N	Fbxo38	intron 1	not disrupt CDS	chr18	62706011	63047	SAME		12_28_10B	Fam60a		Ebf1
Triple	11_1_10N	Gfra1	intron 8	disrupt CDS	chr19	58331230	6418	SAME		12_28_10B	Mef2a		Eci2
Triple	11_1_10N	Mir684-1	3 prime	4.734 kb	chrX	7335033	10194	SAME		12_28_10B	Sec11a		Edem1
Triple	12_28_10B	Celf2	intron 3	disrupt CDS	chr2	6635341	1873	OPPOSITE		12_28_10B	Rras2		Edil3
Triple	12_28_10B	Fam188a	5 prime	61.701 kb	chr2	12402788	2546	OPPOSITE		12_28_10B	Cacna1a		Eepd1
Triple	12_28_10B	Cubn	intron 64	disrupt CDS	chr2	13202951	4349	OPPOSITE		12_28_10B	Tox3		Efcab7
Triple	12_28_10B	Mllt10	intron 6	disrupt CDS	chr2	18032917	2478	SAME		12_28_10B	Fxyd6		Efna5
Triple	12_28_10B	Lass6	3 prime	24.194 kb	chr2	68973541	1389	OPPOSITE		12_28_10B	Rps27l		Ehbp1
Triple	12_28_10B				chr2	98506907	1418			12_28_10B	LOC434412		Eif2c2
Triple	12_28_10B	Tgif2	5 prime	16.461 kb	chr2	156664806	2536	SAME		12_28_10B	Ccpg1		Elac2
Triple	12_28_10B				chr2	171572608	2618			12_28_10B	Tinag		Elavl2
Triple	12_28_10B	Rab22a	intron 3	disrupt CDS	chr2	173514965	3200	SAME		12_28_10B	Syncrip		Elavl4
Triple	12_28_10B				chr3	21793573	11445			12_28_10B	Col6a4		Elp2
Triple	12_28_10B	Dcun1d1	intron 4	disrupt CDS	chr3	35807055	4105	SAME		12_28_10B	Pdcd6ip		Emilin2
Triple	12_28_10B	Tiparp	exon 2	not disrupt CDS	chr3	65335152	1841	OPPOSITE		12_28_10B	Aig1		En2
Triple	12_28_10B	Olfr1402	3 prime	90.356 kb	chr3	97124746	1835	OPPOSITE		12_28_10B	Cd164		En2
Triple	12_28_10B	Abcd3	exon 9	disrupt CDS	chr3	121482500	1646	SAME		12_28_10B	Hace1		En2
Triple	12_28_10B	Negr1	intron 2	disrupt CDS	chr3	156641413	1235	OPPOSITE		12_28_10B	Sgpl1		Enox2
Triple	12_28_10B	Impad1	exon 5	not disrupt CDS	chr4	4694703	21293	OPPOSITE		12_28_10B	Col13a1		Enpp7
Triple	12_28_10B	Chd7	intron 1	not disrupt CDS	chr4	8637409	2655	SAME		12_28_10B	Ank3		Epb4.1l4b
Triple	12_28_10B	Tmem64	3 prime	25.952 kb	chr4	15239852	8324	OPPOSITE		12_28_10B	Ikzf4		Epha7
Triple	12_28_10B	Sfrs18	intron 6	disrupt CDS	chr4	21792279	5185	OPPOSITE		12_28_10B	Urgcp		Ephb2
Triple	12_28_10B				chr4	31318472	1545			12_28_10B	Sec61g		Ept1
Triple	12_28_10B	Rngtt	intron 13	disrupt CDS	chr4	33496285	10444	OPPOSITE		12_28_10B	Wwc1		Eri3
Triple	12_28_10B	Lingo2	intron 1	not disrupt CDS	chr4	36397135	2578	SAME		12_28_10B	Slc22a21		Erp44
Triple	12_28_10B				chr4	37588491	1295			12_28_10B	Slc36a3		Espn
Triple	12_28_10B				chr4	38960035	1277			12_28_10B	Zfp867		Evl
Triple	12_28_10B	Aco1	5 prime	107.285 kb	chr4	40038757	7633	SAME		12_28_10B	Myo18a		Evl
Triple	12_28_10B	Topors	intron 2	disrupt CDS	chr4	40211971	1250	OPPOSITE		12_28_10B	Twistnb		Evl
Triple	12_28_10B	Chmp5	intron 1	disrupt CDS	chr4	40895970	2576	SAME		12_28_10B	9130015A21Rik		Ewsr1
Triple	12_28_10B	Nol6	3 prime	12.868 kb	chr4	41058504	5760	OPPOSITE		12_28_10B	Evl		Exd2
Triple	12_28_10B	1700022I11Rik	3 prime	0.384 kb	chr4	42987581	1627	OPPOSITE		12_28_10B	Rreb1		Faah
Triple	12_28_10B	Zcchc7	intron 2	disrupt CDS	chr4	44845651	13678	SAME		12_28_10B	Txndc5		Faf1
Triple	12_28_10B	Gabbr2	intron 1	disrupt CDS	chr4	46960443	1269	SAME		12_28_10B	Spin1		Faf1
Triple	12_28_10B	Nipsnap3b	3 prime	5.662 kb	chr4	53040593	2483	SAME		12_28_10B	Agtpbp1		Fam125b
Triple	12_28_10B				chr4	56227333	8763			12_28_10B	Ndufs4		Fam126a
Triple	12_28_10B	Rgs3	intron 8	disrupt CDS	chr4	62305061	1248	SAME		12_28_10B	1810063B07Rik		Fam154a
Triple	12_28_10B	Col27a1	intron 7	disrupt CDS	chr4	62912605	7086	SAME		12_28_10B	Phf7		Fam154a
Triple	12_28_10B				chr4	68308678	11724			12_28_10B	Sh3bp5		Fam168a
Triple	12_28_10B				chr4	71130063	3588			12_28_10B	Pebp4		Fam172a
Triple	12_28_10B	Ptprd	intron 17	disrupt CDS	chr4	75602203	2246	OPPOSITE		12_28_10B	Klf12		Fam188a
Triple	12_28_10B	Ptprd	intron 2	disrupt CDS	chr4	75926180	2748	OPPOSITE		12_28_10B	Hs6st3		Fam190a
Triple	12_28_10B				chr4	76579984	6913			12_28_10B	5430437J10Rik		Fam53a
Triple	12_28_10B	Gm5860	3 prime	57.285 kb	chr4	81805996	1357	SAME		12_28_10B	Pnpla3		Fam60a
Triple	12_28_10B	Nfib	intron 2	disrupt CDS	chr4	82048052	1744	SAME		12_28_10B	Celsr1		Fam65c
Triple	12_28_10B	Plin2	5 prime	70.878 kb	chr4	86386841	21233	OPPOSITE		12_28_10B	Zbed4		Fam71e1
Triple	12_28_10B				chr4	90357559	4708			12_28_10B	Shank3		Fam82b
Triple	12_28_10B	Elavl2	intron 2	disrupt CDS	chr4	90954671	1959	OPPOSITE		12_28_10B	Rabl2		Fars2
Triple	12_28_10B	Plaa	intron 9	disrupt CDS	chr4	94245350	5307	SAME		12_28_10B	Scn8a		Fbxl7
Triple	12_28_10B	Ift74	3 prime	32.950 kb	chr4	94392874	1253	SAME		12_28_10B	Acvr1b		Fbxl7
Triple	12_28_10B	Tek	intron 1	disrupt CDS	chr4	94414024	2875	SAME		12_28_10B	Gm1968		Fbxo11
Triple	12_28_10B	Inadl	intron 16	disrupt CDS	chr4	98357567	3591	SAME		12_28_10B	Hes1		Fbxo38
Triple	12_28_10B	Pgm2	3 prime	61.989 kb	chr4	99721888	12456	SAME		12_28_10B	Lca5l		Fbxo4
Triple	12_28_10B	Lepr	intron 9	disrupt CDS	chr4	101438733	2179	SAME		12_28_10B	Park2		Fbxo42
Triple	12_28_10B	B020004J07Rik	3 prime	13.843 kb	chr4	101502784	1249	OPPOSITE		12_28_10B	Cyp39a1		Fbxo47
Triple	12_28_10B	Ssbp3	intron 4	disrupt CDS	chr4	106609960	7914	SAME		12_28_10B	BC032203		Fbxw24
Triple	12_28_10B	Ssbp3	intron 13	disrupt CDS	chr4	106716798	3638	SAME		12_28_10B	Rftn1		Fcrl5
Triple	12_28_10B	Faf1	intron 7	disrupt CDS	chr4	109446769	2568	OPPOSITE		12_28_10B	Prr22		Fgd4
Triple	12_28_10B	Agbl4	intron 3	disrupt CDS	chr4	110398402	8036	OPPOSITE		12_28_10B	Fbxo11		Fgf12
Triple	12_28_10B	Agbl4	intron 6	disrupt CDS	chr4	111154807	3492	OPPOSITE		12_28_10B	A830052D11Rik		Fgf14
Triple	12_28_10B	Skint6	intron 25	disrupt CDS	chr4	112627216	1505	SAME		12_28_10B	Apc		Fgf23
Triple	12_28_10B	Skint5	intron 4	disrupt CDS	chr4	113612592	3394	OPPOSITE		12_28_10B	Nedd4l		Fhl5
Triple	12_28_10B	Gm12824	intron 2	disrupt CDS	chr4	114232456	3584	OPPOSITE		12_28_10B	Sssca1		Figf
Triple	12_28_10B				chr4	114393986	4387			12_28_10B	Patl1		Fkbp15
Triple	12_28_10B	Rnf220	intron 2	disrupt CDS	chr4	117154281	2618	OPPOSITE		12_28_10B	Gm14635		Fktn
Triple	12_28_10B	Eri3	intron 6	disrupt CDS	chr4	117283926	2159	OPPOSITE		12_28_10B	Med14		Fli1
Triple	12_28_10B	Macf1	5 prime	12.729 kb	chr4	123374332	2711	SAME		12_28_10B	Stag2		Fnbp1l
Triple	12_28_10B	Rragc	3 prime	41.324 kb	chr4	123655564	2112	OPPOSITE		12_28_10B	Ophn1		Fnbp1l
Triple	12_28_10B	Rspo1	5 prime	25.275 kb	chr4	124661068	13448	OPPOSITE		12_28_10B	Magee2		Fnip1
Triple	12_28_10B	Arid1a	intron 1	disrupt CDS	chr4	133280777	1293	OPPOSITE		12_28_10B	Figf		Foxa2
Triple	12_28_10B	Lactbl1	intron 1	not disrupt CDS	chr4	136178978	9201	SAME		12_28_10B	Gpm6b		Foxb2
Triple	12_28_10B	Ephb2	intron 4	disrupt CDS	chr4	136251264	3663	OPPOSITE		12_28_10B	Msl3		Foxn3
Triple	12_28_10B	Capzb	intron 1	disrupt CDS	chr4	138762897	1317	SAME		1_31_11Q	9430019J16Rik		Foxo6
Triple	12_28_10B	Prdm2	intron 6	disrupt CDS	chr4	142744441	3077	OPPOSITE		1_31_11Q	Alx4		Foxo6
Triple	12_28_10B	1700012P22Rik	5 prime	4.644 kb	chr4	144033319	1837	SAME		1_31_11Q	Zfp442		Frem1
Triple	12_28_10B	Vps13d	intron 65	disrupt CDS	chr4	144586551	1895	SAME		1_31_11Q	A630075F10Rik		Frmd4a
Triple	12_28_10B	Gm13247	intron 2	not disrupt CDS	chr4	145671971	12231	OPPOSITE		1_31_11Q	Zfp217		Frs2
Triple	12_28_10B	Speer4f	5 prime	99.636 kb	chr5	16887118	1989	OPPOSITE		1_31_11Q	Cdh4		Fstl4
Triple	12_28_10B	N4bp2	intron 3	not disrupt CDS	chr5	66168880	1713	SAME		1_31_11Q	Ppp3ca		Fstl4
Triple	12_28_10B	Scfd2	intron 8	disrupt CDS	chr5	74602547	2021	OPPOSITE		1_31_11Q			Fubp1
Triple	12_28_10B	Arhgap24	intron 2	disrupt CDS	chr5	103050494	5038	OPPOSITE		1_31_11Q	1810030N24Rik		Fut9
Triple	12_28_10B	Slc10a6	intron 1	disrupt CDS	chr5	104054634	2319	SAME		1_31_11Q	Fktn		Fxyd6
Triple	12_28_10B	Mtf2	3 prime	0.496 kb	chr5	108538734	4335	SAME		1_31_11Q	Klf4		G3bp2
Triple	12_28_10B	Srrm4	exon 7	disrupt CDS	chr5	116917841	17408	OPPOSITE		1_31_11Q	Rgs3		Gabbr2
Triple	12_28_10B	Bcl7a	5 prime	41.634 kb	chr5	123782458	1483	OPPOSITE		1_31_11Q	Astn2		Gabbr2
Triple	12_28_10B				chr6	21029701	2023			1_31_11Q	Tle1		Gabrb3
Triple	12_28_10B	Grid2	intron 1	disrupt CDS	chr6	63369244	1552	OPPOSITE		1_31_11Q	Gm11487		Gabrb3
Triple	12_28_10B	Slc4a5	intron 2	disrupt CDS	chr6	83200996	4489	OPPOSITE		1_31_11Q	5830433M19Rik		Gabrg3
Triple	12_28_10B				chr6	84324847	9457			1_31_11Q	Cachd1		Galnt1
Triple	12_28_10B	Edem1	3 prime	84.355 kb	chr6	108893705	2721	SAME		1_31_11Q	Agbl4		Galnt14
Triple	12_28_10B	Tulp3	intron 4	disrupt CDS	chr6	128279248	9812	SAME		1_31_11Q	Skint6		Gbf1
Triple	12_28_10B				chr6	144368058	3662			1_31_11Q	Gm12824		Gclc
Triple	12_28_10B	Fam60a	intron 1	not disrupt CDS	chr6	148889627	15365	SAME		1_31_11Q	Cmpk1		Gfra1
Triple	12_28_10B				chr7	36896696	2737			1_31_11Q	Stil		Ghrhr
Triple	12_28_10B	Mef2a	intron 3	disrupt CDS	chr7	74441274	1260	SAME		1_31_11Q	Hivep3		Gja4
Triple	12_28_10B				chr7	77847082	1875			1_31_11Q	Scmh1		Glis2
Triple	12_28_10B	Sec11a	5 prime	44.472 kb	chr7	88136908	10162	OPPOSITE		1_31_11Q	Hspg2		Glra2
Triple	12_28_10B	Rras2	5 prime	37.890 kb	chr7	121299185	1244	OPPOSITE		1_31_11Q	Aldh4a1		Glra2
Triple	12_28_10B				chr8	12109248	1861			1_31_11Q	Fbxo42		Glra4
Triple	12_28_10B				chr8	54389207	5205			1_31_11Q	Gm13212		Gltscr1
Triple	12_28_10B				chr8	66031851	2126			1_31_11Q	Fam53a		Gm10584
Triple	12_28_10B	Cacna1a	intron 18	disrupt CDS	chr8	87080845	2002	OPPOSITE		1_31_11Q	Ldb2		Gm10745
Triple	12_28_10B	Tox3	5 prime	42.927 kb	chr8	92915078	8067	SAME		1_31_11Q	Plxna4		Gm10789
Triple	12_28_10B				chr9	22798931	2832			1_31_11Q	Ncapd2		Gm11487
Triple	12_28_10B	Fxyd6	intron 1	not disrupt CDS	chr9	45188989	7879	SAME		1_31_11Q	Cnfn		Gm12824
Triple	12_28_10B	Rps27l	intron 3	disrupt CDS	chr9	66796721	3725	SAME		1_31_11Q	Lgals7		Gm12824
Triple	12_28_10B	LOC434412	5 prime	11.369 kb	chr9	67884890	6358	SAME		1_31_11Q	Tfdp1		Gm12824
Triple	12_28_10B	Ccpg1	intron 6	disrupt CDS	chr9	72856647	3563	SAME		1_31_11Q	Polb		Gm12824
Triple	12_28_10B	Tinag	3 prime	124.085 kb	chr9	76769503	1564	SAME		1_31_11Q	Myst3		Gm12824
Triple	12_28_10B	Syncrip	intron 10	disrupt CDS	chr9	88353128	4299	OPPOSITE		1_31_11Q	Heatr3		Gm13212
Triple	12_28_10B	Col6a4	5 prime	21.870 kb	chr9	106020892	1265	SAME		1_31_11Q	Spata19		Gm13247
Triple	12_28_10B	Pdcd6ip	5 prime	21.711 kb	chr9	113639088	2944	SAME		1_31_11Q	Cadm1		Gm14379
Triple	12_28_10B	Aig1	5 prime	49.211 kb	chr10	13637847	33685	OPPOSITE		1_31_11Q	Zbtb16		Gm14461
Triple	12_28_10B				chr10	15876403	1363			1_31_11Q	Nrg4		Gm14635
Triple	12_28_10B	Cd164	3 prime	0.106 kb	chr10	41250954	2566	OPPOSITE		1_31_11Q	Tpd52l1		Gm15104
Triple	12_28_10B	Hace1	intron 6	disrupt CDS	chr10	45339175	2405	OPPOSITE		1_31_11Q	Ccdc117		Gm1968
Triple	12_28_10B	Sgpl1	intron 7	disrupt CDS	chr10	60573611	9806	OPPOSITE		1_31_11Q	Camk2b		Gm1968
Triple	12_28_10B	Col13a1	intron 16	disrupt CDS	chr10	61349409	3388	OPPOSITE		1_31_11Q	Fnip1		Gm19689
Triple	12_28_10B	Ank3	3 prime	51.607 kb	chr10	69541791	3389	SAME		1_31_11Q	Csnk1d		Gm19757
Triple	12_28_10B	Ikzf4	intron 5	disrupt CDS	chr10	128074790	22480	SAME		1_31_11Q	Atxn7l1		Gm438
Triple	12_28_10B	Urgcp	intron 1	not disrupt CDS	chr11	5638993	1538	OPPOSITE		1_31_11Q	Ptch1		Gm4736
Triple	12_28_10B	Sec61g	3 prime	10.977 kb	chr11	16397510	23059	SAME		1_31_11Q	Zmiz1		Gm5127
Triple	12_28_10B	Wwc1	intron 19	disrupt CDS	chr11	35660436	3072	OPPOSITE		1_31_11Q	Stmn4		Gm5334
Triple	12_28_10B	Slc22a21	intron 1	disrupt CDS	chr11	53784211	2235	OPPOSITE		1_31_11Q	Pak2		Gm5860
Triple	12_28_10B	Slc36a3	intron 3	disrupt CDS	chr11	54960196	2165	OPPOSITE		1_31_11Q	Gm608		Gm608
Triple	12_28_10B	Zfp867	5 prime	12.692 kb	chr11	59298668	3023	SAME		1_31_11Q	Scaf8		Gm6213
Triple	12_28_10B	Myo18a	intron 1	disrupt CDS	chr11	77597714	1613	SAME		1_31_11Q	Tiam2		Gm765
Triple	12_28_10B	Twistnb	3 prime	18.050 kb	chr12	34142295	1492	SAME		1_31_11Q	Arid1b		Gm9871
Triple	12_28_10B	9130015A21Rik	5 prime	30.766 kb	chr12	36410556	1233	SAME		1_31_11Q	Kat2b		Gna12
Triple	12_28_10B				chr12	62463189	2485			1_31_11Q	Mir7b		Gne
Triple	12_28_10B	Evl	intron 4	disrupt CDS	chr12	109910229	7889	OPPOSITE		1_31_11Q	Vmn2r120		Golim4
Triple	12_28_10B	Rreb1	intron 1	not disrupt CDS	chr13	37954047	14614	SAME		1_31_11Q	Pkdcc		Gpam
Triple	12_28_10B	Txndc5	intron 1	disrupt CDS	chr13	38616751	2525	SAME		1_31_11Q	Galnt1		Gpc5
Triple	12_28_10B	Spin1	intron 1	not disrupt CDS	chr13	51213333	1708	OPPOSITE		1_31_11Q	Cabp2		Gpm6b
Triple	12_28_10B	Agtpbp1	intron 5	disrupt CDS	chr13	59632921	6921	OPPOSITE		1_31_11Q	Foxb2		Gpr110
Triple	12_28_10B				chr13	88247725	2171			1_31_11Q	Pcsk5		Gpr114
Triple	12_28_10B	Ndufs4	intron 2	disrupt CDS	chr13	115135698	5840	SAME		1_31_11Q	Rcl1		Gpr123
Triple	12_28_10B	1810063B07Rik	intron 1	disrupt CDS	chr14	20900666	5944	OPPOSITE		1_31_11Q	Atp11c		Gpr176
Triple	12_28_10B	1810063B07Rik	5 prime	41.843 kb	chr14	20944237	1275	SAME		1_31_11Q	Zmym3		Gpr179
Triple	12_28_10B	Phf7	exon 11	not disrupt CDS	chr14	32051336	1233	OPPOSITE		1_31_11Q	Huwe1		Gramd4
Triple	12_28_10B	Sh3bp5	intron 2	disrupt CDS	chr14	32228276	3731	SAME		4_21_11R	Fam125b		Grb10
Triple	12_28_10B	Pebp4	intron 6	disrupt CDS	chr14	70449679	1999	OPPOSITE		4_21_11R	Mapkap1		Gria1
Triple	12_28_10B	Klf12	intron 2	disrupt CDS	chr14	100440192	1563	OPPOSITE		4_21_11R			Gria2
Triple	12_28_10B	Hs6st3	intron 1	disrupt CDS	chr14	119665823	2793	SAME		4_21_11R	Cat		Grid2
Triple	12_28_10B	5430437J10Rik	intron 2	not disrupt CDS	chr15	5525730	2501	SAME		4_21_11R	Zmynd8		Grin2a
Triple	12_28_10B	Pnpla3	intron 5	disrupt CDS	chr15	84008183	1616	SAME		4_21_11R	Fam65c		Grlf1
Triple	12_28_10B	Celsr1	intron 19	disrupt CDS	chr15	85754931	3138	SAME		4_21_11R	Ccna1		Grm1
Triple	12_28_10B				chr15	87082000	2770			4_21_11R	4930593A02Rik		Grpr
Triple	12_28_10B	Zbed4	3 prime	12.605 kb	chr15	88627551	4759	OPPOSITE		4_21_11R	Fcrl5		Grsf1
Triple	12_28_10B	Shank3	intron 21	disrupt CDS	chr15	89384126	1514	SAME		4_21_11R	Nhlh2		Gsk3b
Triple	12_28_10B	Rabl2	5 prime	42.657 kb	chr15	89465011	2122	SAME		4_21_11R	LOC624759		Gsn
Triple	12_28_10B	Scn8a	intron 20	disrupt CDS	chr15	100855865	2617	SAME		4_21_11R	Impad1		Gtf2e1
Triple	12_28_10B	Acvr1b	intron 1	disrupt CDS	chr15	101018735	1461	OPPOSITE		4_21_11R	Clvs1		Gtf2e1
Triple	12_28_10B				chr16	29806631	3720			4_21_11R	Ints8		Guca2b
Triple	12_28_10B	Gm1968	3 prime	88.039 kb	chr16	29891171	2182	OPPOSITE		4_21_11R	Slc7a13		Gucy1a2
Triple	12_28_10B	Hes1	exon 1	not disrupt CDS	chr16	30065531	2061	SAME		4_21_11R	Fut9		Hace1
Triple	12_28_10B				chr16	78737226	2466			4_21_11R	Epha7		Hdac9
Triple	12_28_10B	Lca5l	5 prime	7.044 kb	chr16	96420908	2124	SAME		4_21_11R	Rngtt		Heatr3
Triple	12_28_10B	Park2	intron 1	disrupt CDS	chr17	11178388	2539	SAME		4_21_11R	Cnr1		Heg1
Triple	12_28_10B	Cyp39a1	3 prime	26.326 kb	chr17	43914706	2367	SAME		4_21_11R	Akirin2		Helz
Triple	12_28_10B	BC032203	intron 10	disrupt CDS	chr17	46941796	16189	SAME		4_21_11R	Mob3b		Hes1
Triple	12_28_10B	Rftn1	intron 2	disrupt CDS	chr17	50264890	2521	SAME		4_21_11R	Tmem215		Higd1b
Triple	12_28_10B	Prr22	exon 3	disrupt CDS	chr17	56910671	3706	SAME		4_21_11R	Zcchc7		Hivep3
Triple	12_28_10B	Fbxo11	intron 1	disrupt CDS	chr17	88425713	6958	OPPOSITE		4_21_11R	Tomm5		Hivep3
Triple	12_28_10B	A830052D11Rik	3 prime	38.420 kb	chr18	32499518	1405	OPPOSITE		4_21_11R	Olfr275		Hivep3
Triple	12_28_10B	Apc	intron 1	not disrupt CDS	chr18	34414693	8195	SAME		4_21_11R	Tal2		Hlcs
Triple	12_28_10B	Nedd4l	intron 1	disrupt CDS	chr18	65049067	1573	OPPOSITE		4_21_11R	Ikbkap		Hmgn3
Triple	12_28_10B	Sssca1	5 prime	5.494 kb	chr19	5737215	10429	SAME		4_21_11R	Olfr267		Hook1
Triple	12_28_10B	Patl1	intron 15	disrupt CDS	chr19	12013620	13163	SAME		4_21_11R	Ugcg		Hormad1
Triple	12_28_10B	Gm14635	5 prime	6.113 kb	chrX	11938235	7027	SAME		4_21_11R	E130308A19Rik		Hpdl
Triple	12_28_10B	Med14	intron 1	disrupt CDS	chrX	12333614	2439	SAME		4_21_11R	Bspry		Hrh2
Triple	12_28_10B	Stag2	intron 29	disrupt CDS	chrX	39618540	3546	OPPOSITE		4_21_11R	Astn2		Hs3st2
Triple	12_28_10B	Ophn1	intron 2	disrupt CDS	chrX	96010915	1788	OPPOSITE		4_21_11R	Megf9		Hs6st2
Triple	12_28_10B	Magee2	5 prime	3.395 kb	chrX	102056001	1331	SAME		4_21_11R	Tle1		Hs6st3
Triple	12_28_10B				chrX	142234121	4362			4_21_11R	Aldoart1		Hsd17b12
Triple	12_28_10B	Figf	3 prime	10.205 kb	chrX	160850784	2215	OPPOSITE		4_21_11R	Ptprd		Hsdl2
Triple	12_28_10B	Gpm6b	intron 1	disrupt CDS	chrX	162694808	3356	OPPOSITE		4_21_11R	Sh3gl2		Hspa13
Triple	12_28_10B	Msl3	intron 1	disrupt CDS	chrX	165110734	23100	SAME		4_21_11R	Dmrta1		Hspb11
Triple	1_31_11Q	9430019J16Rik	5 prime	51.279 kb	chr2	75333515	648	OPPOSITE		4_21_11R	Dab1		Hspg2
Triple	1_31_11Q	Alx4	5 prime	67.682 kb	chr2	93453814	26966	SAME		4_21_11R	Acot11		Htr7
Triple	1_31_11Q	Zfp442	exon 5	not disrupt CDS	chr2	150233624	10296	SAME		4_21_11R	Lrp8		Huwe1
Triple	1_31_11Q	A630075F10Rik	3 prime	75.515 kb	chr2	169820656	33048	SAME		4_21_11R	Cdkn2c		Ifna2
Triple	1_31_11Q	Zfp217	5 prime	10.658 kb	chr2	169978833	3996	OPPOSITE		4_21_11R	Faf1		Ifna9
Triple	1_31_11Q	Cdh4	intron 2	disrupt CDS	chr2	179235680	1340	OPPOSITE		4_21_11R	Agbl4		Ift74
Triple	1_31_11Q	Ppp3ca	intron 1	disrupt CDS	chr3	136427902	823	SAME		4_21_11R	Skint6		Igbp1
Triple	1_31_11Q				chr4	14177986	2444			4_21_11R	Kncn		Ikbkap
Triple	1_31_11Q				chr4	22705999	85960			4_21_11R	Akr1a1		Ikzf4
Triple	1_31_11Q				chr4	27211616	38002			4_21_11R	Hpdl		Il7r
Triple	1_31_11Q				chr4	27213051	4650			4_21_11R	Mtap7d1		Impad1
Triple	1_31_11Q	1810030N24Rik	5 prime	23.597 kb	chr4	34749183	617	OPPOSITE		4_21_11R	Gja4		Impad1
Triple	1_31_11Q	Fktn	3 prime	2.410 kb	chr4	53778553	5988	OPPOSITE		4_21_11R	Pum1		Inadl
Triple	1_31_11Q	Klf4	5 prime	77.445 kb	chr4	55622792	687	SAME		4_21_11R	Kdm1a		Ints6
Triple	1_31_11Q	Rgs3	3 prime	33.534 kb	chr4	62397587	4763	SAME		4_21_11R	Ubxn10		Ints8
Triple	1_31_11Q	Astn2	intron 2	disrupt CDS	chr4	65849641	800	OPPOSITE		4_21_11R	Pax7		Invs
Triple	1_31_11Q	Tle1	3 prime	84.866 kb	chr4	71777087	3932	SAME		4_21_11R	Arhgef10l		Ip6k3
Triple	1_31_11Q	Gm11487	5 prime	82.817 kb	chr4	73148923	696	OPPOSITE		4_21_11R	Prdm2		Ippk
Triple	1_31_11Q				chr4	79358228	14303			4_21_11R	Gm438		Iqsec1
Triple	1_31_11Q				chr4	89152135	40685			4_21_11R	Tnfrsf1b		Jakmip1
Triple	1_31_11Q				chr4	90696428	752			4_21_11R	Espn		Jakmip1
Triple	1_31_11Q	5830433M19Rik	intron 4	disrupt CDS	chr4	94202938	29207	OPPOSITE		4_21_11R	Dnajb6		Kalrn
Triple	1_31_11Q	Cachd1	intron 3	disrupt CDS	chr4	100579852	5983	SAME		4_21_11R	Jakmip1		Kap
Triple	1_31_11Q	Agbl4	intron 3	disrupt CDS	chr4	110622219	921	OPPOSITE		4_21_11R	Wdr1		Kat2b
Triple	1_31_11Q	Skint6	5 prime	98.341 kb	chr4	113057919	3392	OPPOSITE		4_21_11R	Tapt1		Kcnh7
Triple	1_31_11Q	Gm12824	intron 2	disrupt CDS	chr4	114174620	1713	SAME		4_21_11R	Dhx15		Kcnh7
Triple	1_31_11Q	Cmpk1	intron 3	disrupt CDS	chr4	114636349	692	SAME		4_21_11R	Rbm47		Kcnip4
Triple	1_31_11Q	Stil	3 prime	2.625 kb	chr4	114718428	1083	OPPOSITE		4_21_11R	Ksr2		Kcnj16
Triple	1_31_11Q	Hivep3	intron 1	not disrupt CDS	chr4	119627847	3048	OPPOSITE		4_21_11R	P2rx7		Kcnj6
Triple	1_31_11Q	Scmh1	intron 11	disrupt CDS	chr4	120182584	3325	OPPOSITE		4_21_11R	Kntc1		Kcnn3
Triple	1_31_11Q				chr4	123796524	8535			4_21_11R	Plxna4		Kcnq1
Triple	1_31_11Q	Hspg2	intron 2	disrupt CDS	chr4	137057580	3709	SAME		4_21_11R	Ghrhr		Kcnq3
Triple	1_31_11Q	Aldh4a1	intron 13	disrupt CDS	chr4	139200323	8168	OPPOSITE		4_21_11R	Smyd1		Kcnq3
Triple	1_31_11Q	Fbxo42	intron 3	disrupt CDS	chr4	140732859	57238	SAME		4_21_11R	Ntf3		Kdm1a
Triple	1_31_11Q	Gm13212	5 prime	63.356 kb	chr4	145150941	792	SAME		4_21_11R	Sertad1		Kdm4c
Triple	1_31_11Q	Fam53a	intron 5	disrupt CDS	chr5	33946762	784	OPPOSITE		4_21_11R	Cd22		Khnyn
Triple	1_31_11Q	Ldb2	intron 1	disrupt CDS	chr5	45088118	1796	SAME		4_21_11R	Lsm14a		Kif1b
Triple	1_31_11Q	Plxna4	intron 3	disrupt CDS	chr6	32400877	21154	SAME		4_21_11R	Mrgprb3		Klf12
Triple	1_31_11Q	Ncapd2	intron 13	disrupt CDS	chr6	125129218	25538	OPPOSITE		4_21_11R	Nell1		Klf4
Triple	1_31_11Q	Ncapd2	intron 13	disrupt CDS	chr6	125129253	1157	OPPOSITE		4_21_11R	Gm5334		Kncn
Triple	1_31_11Q	Cnfn	5 prime	3.332 kb	chr7	26158075	2789	SAME		4_21_11R	Olfr308		Kntc1
Triple	1_31_11Q	Lgals7	3 prime	5.623 kb	chr7	29656926	14014	SAME		4_21_11R	Lrrc32		Kpna3
Triple	1_31_11Q	Tfdp1	intron 2	disrupt CDS	chr8	13358035	1860	OPPOSITE		4_21_11R	Pde3b		Krt5
Triple	1_31_11Q	Polb	intron 3	disrupt CDS	chr8	23760525	59701	OPPOSITE		4_21_11R	Hs3st2		Krtap4-13
Triple	1_31_11Q	Myst3	3 prime	29.568 kb	chr8	24083302	1607	SAME		4_21_11R	Chst15		Ksr2
Triple	1_31_11Q	Heatr3	3 prime	23.448 kb	chr8	90719290	6787	SAME		4_21_11R	Gm10584		Ksr2
Triple	1_31_11Q	Spata19	3 prime	42.608 kb	chr9	27251903	11837	OPPOSITE		4_21_11R	Dusp8		Lactbl1
Triple	1_31_11Q	Cadm1	intron 6	disrupt CDS	chr9	47621632	10975	SAME		4_21_11R	Ano1		Lama3
Triple	1_31_11Q	Zbtb16	intron 3	disrupt CDS	chr9	48548068	9027	SAME		4_21_11R	Sfrp1		Laptm4a
Triple	1_31_11Q	Nrg4	5 prime	23.968 kb	chr9	55155400	1413	OPPOSITE		4_21_11R	Sgcz		Large
Triple	1_31_11Q				chr9	80521752	603			4_21_11R	Gm6213		Larp4b
Triple	1_31_11Q	Tpd52l1	intron 3	disrupt CDS	chr10	31067100	713	SAME		4_21_11R	Zfp709		Larp4b
Triple	1_31_11Q				chr10	100890733	756			4_21_11R	Large		Lass6
Triple	1_31_11Q	Ccdc117	intron 2	disrupt CDS	chr11	5436784	762	OPPOSITE		4_21_11R	Tmed1		Lca5l
Triple	1_31_11Q	Camk2b	intron 8	disrupt CDS	chr11	5890046	5040	OPPOSITE		4_21_11R	Pate2		Ldb2
Triple	1_31_11Q	Fnip1	intron 1	disrupt CDS	chr11	54274339	1007	SAME		4_21_11R	Olfr948		Lepr
Triple	1_31_11Q	Csnk1d	intron 8	disrupt CDS	chr11	120829298	12415	OPPOSITE		4_21_11R	Sik2		Lepr
Triple	1_31_11Q	Atxn7l1	3 prime	11.776 kb	chr12	34064918	697	OPPOSITE		4_21_11R	Zc3h12c		Lgals7
Triple	1_31_11Q	Ptch1	5 prime	64.787 kb	chr13	63731615	4373	OPPOSITE		4_21_11R	C230081A13Rik		Lhfpl1
Triple	1_31_11Q	Zmiz1	intron 6	disrupt CDS	chr14	26412421	3686	SAME		4_21_11R	1700034K08Rik		Lingo2
Triple	1_31_11Q	Stmn4	3 prime	46.808 kb	chr14	67027325	58637	SAME		4_21_11R	Atp2c1		Lingo2
Triple	1_31_11Q				chr15	14612941	47945			4_21_11R	Rbms3		Lmo3
Triple	1_31_11Q	Pak2	intron 1	not disrupt CDS	chr16	32058679	1699	SAME		4_21_11R	1700048O20Rik		Lmx1b
Triple	1_31_11Q	Gm608	intron 1	not disrupt CDS	chr16	44173785	10636	SAME		4_21_11R	1700020N01Rik		LOC434412
Triple	1_31_11Q				chr16	68669619	855			4_21_11R	Cep57l1		LOC624759
Triple	1_31_11Q	Scaf8	intron 1	disrupt CDS	chr17	3125828	3639	SAME		4_21_11R	Ctnna3		Lphn2
Triple	1_31_11Q	Tiam2	intron 15	disrupt CDS	chr17	3482617	13167	SAME		4_21_11R	Ube2d1		Lphn2
Triple	1_31_11Q	Arid1b	intron 2	disrupt CDS	chr17	5051479	68744	SAME		4_21_11R	Pah		Lrig1
Triple	1_31_11Q	Kat2b	intron 2	disrupt CDS	chr17	53752371	1415	SAME		4_21_11R	Tmpo		Lrp1b
Triple	1_31_11Q	Mir7b	5 prime	6.640 kb	chr17	56375881	165491	OPPOSITE		4_21_11R	Pom121l12		Lrp1b
Triple	1_31_11Q	Vmn2r120	5 prime	71.825 kb	chr17	57756562	926	SAME		4_21_11R	Ehbp1		Lrp8
Triple	1_31_11Q				chr17	82723743	969			4_21_11R	Usp34		Lrrc32
Triple	1_31_11Q	Pkdcc	5 prime	48.315 kb	chr17	83576094	811	OPPOSITE		4_21_11R	Bcl11a		Lrrc69
Triple	1_31_11Q	Galnt1	3 prime	16.850 kb	chr18	24462167	2269	SAME		4_21_11R	Olfr1371		Lrriq1
Triple	1_31_11Q				chr18	69340608	611			4_21_11R	Fstl4		Lsm14a
Triple	1_31_11Q	Cabp2	3 prime	0.892 kb	chr19	4088231	1132	OPPOSITE		4_21_11R	Rapgef6		Ly86
Triple	1_31_11Q	Foxb2	5 prime	81.611 kb	chr19	17029931	12007	OPPOSITE		4_21_11R	Gpr179		Macf1
Triple	1_31_11Q	Pcsk5	intron 24	disrupt CDS	chr19	17574787	2040	OPPOSITE		4_21_11R	Fbxo47		Macf1
Triple	1_31_11Q	Rcl1	intron 8	disrupt CDS	chr19	29213774	2978	OPPOSITE		4_21_11R	Higd1b		Macrod2
Triple	1_31_11Q	Atp11c	intron 20	disrupt CDS	chrX	57515392	1315	OPPOSITE		4_21_11R	Kcnj16		Magee2
Triple	1_31_11Q	Zmym3	5 prime	7.086 kb	chrX	98623110	34590	OPPOSITE		4_21_11R	Mxra7		Magi2
Triple	1_31_11Q	Huwe1	intron 2	not disrupt CDS	chrX	148254726	14324	SAME		4_21_11R	Ppp2r5e		Map3k1
Triple	4_21_11R	Fam125b	intron 1	disrupt CDS	chr2	33738804	7660	OPPOSITE		4_21_11R	Smoc1		Mapkap1
Triple	4_21_11R	Mapkap1	intron 7	disrupt CDS	chr2	34420139	4929	OPPOSITE		4_21_11R	Mir683-1		Mbp
Triple	4_21_11R				chr2	98507392	2258			4_21_11R	Msh3		Me3
Triple	4_21_11R	Cat	5 prime	1.185 kb	chr2	103326495	4804	SAME		4_21_11R	Map3k1		Med14
Triple	4_21_11R	Zmynd8	intron 23	disrupt CDS	chr2	165612661	12195	OPPOSITE		4_21_11R	Ptprg		Med26
Triple	4_21_11R	Fam65c	5 prime	41.508 kb	chr2	167877601	4201	OPPOSITE		4_21_11R	Nek10		Med4
Triple	4_21_11R	Ccna1	3 prime	13.817 kb	chr3	54845160	2674	OPPOSITE		4_21_11R	Pbrm1		Mef2a
Triple	4_21_11R	4930593A02Rik	intron 7	not disrupt CDS	chr3	58589721	2850	SAME		4_21_11R	Samd4		Megf9
Triple	4_21_11R	Fcrl5	3 prime	15.874 kb	chr3	87320474	3205	SAME		4_21_11R	Arhgef40		Meox2
Triple	4_21_11R	Nhlh2	exon 3	not disrupt CDS	chr3	101818769	3676	SAME		4_21_11R	Khnyn		Metap1
Triple	4_21_11R	LOC624759	3 prime	71.817 kb	chr3	159042861	3336	OPPOSITE		4_21_11R	Xpo4		Mettl9
Triple	4_21_11R	Impad1	5 prime	64.972 kb	chr4	4785425	5384	SAME		4_21_11R	Tbc1d4		Micall2
Triple	4_21_11R	Clvs1	5 prime	271.009 kb	chr4	9107829	2123	SAME		4_21_11R	Rims2		Mier1
Triple	4_21_11R	Ints8	intron 16	disrupt CDS	chr4	11148718	4884	OPPOSITE		4_21_11R	Eif2c2		Mir17
Triple	4_21_11R				chr4	13976534	4556			4_21_11R	Yaf2		Mir683-1
Triple	4_21_11R				chr4	16879414	3256			4_21_11R	Tmem106c		Mir684-1
Triple	4_21_11R	Slc7a13	intron 1	disrupt CDS	chr4	19750725	2012	OPPOSITE		4_21_11R	D930007P13Rik		Mir684-1
Triple	4_21_11R				chr4	21344675	2440			4_21_11R	Dgcr8		Mir7b
Triple	4_21_11R	Fut9	3 prime	276.513 kb	chr4	25450637	5246	OPPOSITE		4_21_11R	Gm1968		Mirlet7i
Triple	4_21_11R				chr4	27239360	25845			4_21_11R	Adcy5		Mitf
Triple	4_21_11R				chr4	27873784	3227			4_21_11R	BC027231		Mllt10
Triple	4_21_11R				chr4	28048566	2832			4_21_11R	Gm10789		Mmp16
Triple	4_21_11R	Epha7	intron 3	disrupt CDS	chr4	28784822	2269	SAME		4_21_11R	Dyrk1a		Mms22l
Triple	4_21_11R				chr4	31759585	2600			4_21_11R	Ip6k3		Mob3b
Triple	4_21_11R				chr4	31860687	1987			4_21_11R	Supt3h		Mob3b
Triple	4_21_11R				chr4	32215625	2986			4_21_11R	Efna5		Mospd2
Triple	4_21_11R	Rngtt	exon 16	not disrupt CDS	chr4	33587483	3677	SAME		4_21_11R	Crim1		Mospd2
Triple	4_21_11R	Cnr1	intron 1	not disrupt CDS	chr4	34028486	6509	SAME		4_21_11R	Rfx3		Mospd4
Triple	4_21_11R	Akirin2	intron 1	disrupt CDS	chr4	34504719	2908	OPPOSITE		4_21_11R	Pcgf6		Mpped2
Triple	4_21_11R	Mob3b	intron 2	disrupt CDS	chr4	34950570	4357	SAME		4_21_11R	Smc3		Mrgprb3
Triple	4_21_11R				chr4	39228384	4728			4_21_11R	Olfr1324		Mrpl3
Triple	4_21_11R	Tmem215	exon 1	not disrupt CDS	chr4	40419948	18104	SAME		4_21_11R	4930595M18Rik		Msh3
Triple	4_21_11R	Zcchc7	intron 2	disrupt CDS	chr4	44854790	22176	SAME		4_21_11R	Dach2		Msl3
Triple	4_21_11R	Tomm5	5 prime	35.151 kb	chr4	45156136	45938	OPPOSITE		4_21_11R	Diap2		Mta3
Triple	4_21_11R				chr4	50095375	2715			4_21_11R	Armcx2		Mtap7d1
Triple	4_21_11R	Olfr275	5 prime	76.675 kb	chr4	52762555	2945	SAME		4_21_11R	Tceal1		Mtbp
Triple	4_21_11R	Tal2	5 prime	11.148 kb	chr4	53788609	3284	OPPOSITE		4_21_11R	Glra4		Mtf2
Triple	4_21_11R	Ikbkap	intron 12	disrupt CDS	chr4	56798556	8023	SAME		4_21_11R	Chrdl1		Mthfd2l
Triple	4_21_11R	Olfr267	5 prime	9.078 kb	chr4	58807670	3778	SAME		4_21_11R	Lhfpl1		Mup5
Triple	4_21_11R	Ugcg	intron 1	disrupt CDS	chr4	59218145	3059	SAME		4_21_11R	Snora35		Mx2
Triple	4_21_11R	E130308A19Rik	intron 1	not disrupt CDS	chr4	59688688	5006	OPPOSITE		4_21_11R	Gm15104		Mxra7
Triple	4_21_11R	E130308A19Rik	3 prime	12.607 kb	chr4	59779782	14162	SAME		4_21_11R	Tsr2		Myo18a
Triple	4_21_11R	Bspry	3 prime	0.693 kb	chr4	62159025	2768	SAME		4_21_11R	Ubqln2		Myo1d
Triple	4_21_11R	Astn2	5 prime	2.405 kb	chr4	66067922	18701	SAME		4_21_11R	Grpr		Myom1
Triple	4_21_11R				chr4	68128259	2963			4_21_11R	Bmx		Mysm1
Triple	4_21_11R				chr4	69119008	2165			4_21_11R	Mospd2		Myst3
Triple	4_21_11R	Megf9	intron 2	disrupt CDS	chr4	70143181	3101	SAME		4_21_11R	Glra2		N4bp2
Triple	4_21_11R				chr4	70376315	6557			6_24_11M	Olfr1115		Nav2
Triple	4_21_11R				chr4	71603960	2131			6_24_11M	Olfr1123		Nbea
Triple	4_21_11R	Tle1	intron 18	disrupt CDS	chr4	71780740	5839	SAME		6_24_11M	Gpr176		Nbea
Triple	4_21_11R	Tle1	intron 8	disrupt CDS	chr4	71808745	4430	OPPOSITE		6_24_11M	Macrod2		Ncapd2
Triple	4_21_11R				chr4	71976823	8426			6_24_11M	Tgif2		Ncapd2
Triple	4_21_11R				chr4	72266461	3646			6_24_11M	Kcnn3		Ndufa9
Triple	4_21_11R	Aldoart1	3 prime	91.932 kb	chr4	72421736	1979	OPPOSITE		6_24_11M			Ndufs4
Triple	4_21_11R	Aldoart1	5 prime	41.335 kb	chr4	72555003	4457	OPPOSITE		6_24_11M	Chd7		Nedd4l
Triple	4_21_11R				chr4	72706717	7022			6_24_11M	Gne		Negr1
Triple	4_21_11R				chr4	72839961	10249			6_24_11M	Ptprd		Negr1
Triple	4_21_11R	Ptprd	intron 4	disrupt CDS	chr4	75835619	9175	SAME		6_24_11M	2210012G02Rik		Nek10
Triple	4_21_11R	Ptprd	intron 4	disrupt CDS	chr4	75865038	3594	OPPOSITE		6_24_11M	Cpt2		Nell1
Triple	4_21_11R	Ptprd	intron 1	not disrupt CDS	chr4	75996721	3197	OPPOSITE		6_24_11M	Elavl4		Nell1
Triple	4_21_11R				chr4	78608905	2833			6_24_11M	Guca2b		Nell1
Triple	4_21_11R				chr4	79513387	2606			6_24_11M	Hivep3		Nell2
Triple	4_21_11R	Sh3gl2	intron 1	disrupt CDS	chr4	84986403	4914	SAME		6_24_11M	Kif1b		Nfatc2
Triple	4_21_11R	Sh3gl2	intron 3	disrupt CDS	chr4	85019021	4562	OPPOSITE		6_24_11M	En2		Nfia
Triple	4_21_11R	Dmrta1	3 prime	62.123 kb	chr4	89423580	2736	OPPOSITE		6_24_11M	Gm4736		Nfia
Triple	4_21_11R				chr4	93259411	2397			6_24_11M	Zfp541		Nfia
Triple	4_21_11R	Dab1	intron 2	disrupt CDS	chr4	104180894	3453	OPPOSITE		6_24_11M	Nav2		Nfib
Triple	4_21_11R	Acot11	intron 1	disrupt CDS	chr4	106448599	2108	OPPOSITE		6_24_11M	Tacc1		Ngb
Triple	4_21_11R	Lrp8	intron 2	disrupt CDS	chr4	107500313	4914	SAME		6_24_11M	Pou4f2		Nhlh2
Triple	4_21_11R	Cdkn2c	intron 1	disrupt CDS	chr4	109334675	4511	OPPOSITE		6_24_11M	Ctcf		Nipsnap3b
Triple	4_21_11R	Faf1	3 prime	5.630 kb	chr4	109642195	2778	SAME		6_24_11M	Rph3al		Nkpd1
Triple	4_21_11R	Agbl4	intron 6	disrupt CDS	chr4	111148868	2843	OPPOSITE		6_24_11M	Dock9		Nlgn1
Triple	4_21_11R	Agbl4	intron 9	disrupt CDS	chr4	111281373	12035	OPPOSITE		6_24_11M	Oxct1		Nlrc5
Triple	4_21_11R	Agbl4	3 prime	30.697 kb	chr4	111360812	2369	SAME		6_24_11M	Ctnnd2		Nol6
Triple	4_21_11R	Skint6	5 prime	14.230 kb	chr4	112973808	6027	SAME		6_24_11M	Krt5		Nphp4
Triple	4_21_11R	Kncn	intron 3	disrupt CDS	chr4	115559720	2476	SAME		6_24_11M	Cblb		Nppa
Triple	4_21_11R	Akr1a1	intron 1	not disrupt CDS	chr4	116320208	2764	SAME		6_24_11M	Dyrk1a		Npy2r
Triple	4_21_11R	Hpdl	5 prime	43.227 kb	chr4	116537340	6847	OPPOSITE		6_24_11M	Arid1b		Nr0b2
Triple	4_21_11R	Mtap7d1	intron 1	disrupt CDS	chr4	125927249	3077	OPPOSITE		6_24_11M	Dnahc8		Nrg4
Triple	4_21_11R	Gja4	3 prime	7.579 kb	chr4	126983643	2412	OPPOSITE		6_24_11M	Ptprm		Nrk
Triple	4_21_11R	Pum1	intron 2	disrupt CDS	chr4	130251552	3461	OPPOSITE		6_24_11M	Srbd1		Nrxn1
Triple	4_21_11R	Kdm1a	intron 8	disrupt CDS	chr4	136121407	3925	OPPOSITE		7_14_11M	9830001H06Rik		Nrxn3
Triple	4_21_11R	Ubxn10	3 prime	10.001 kb	chr4	138271165	2501	OPPOSITE		7_14_11M	Pdlim5		Nt5c2
Triple	4_21_11R	Pax7	intron 7	disrupt CDS	chr4	139330510	6361	SAME		7_14_11M			Ntf3
Triple	4_21_11R	Pax7	intron 4	disrupt CDS	chr4	139368417	18187	SAME		7_20_11O			Ntn1
Triple	4_21_11R	Arhgef10l	3 prime	168.696 kb	chr4	140035975	3916	SAME		7_20_11O	Hsd17b12		Ntsr2
Triple	4_21_11R	Prdm2	intron 8	disrupt CDS	chr4	142713672	3941	SAME		7_20_11O	5031425F14Rik		Nubpl
Triple	4_21_11R	Gm438	3 prime	20.607 kb	chr4	144355879	3911	SAME		7_20_11O	Zfp831		Nxph1
Triple	4_21_11R	Tnfrsf1b	intron 8	disrupt CDS	chr4	144811696	2016	SAME		7_20_11O	Chrna4		Odz2
Triple	4_21_11R	Espn	intron 2	disrupt CDS	chr4	151519454	2527	SAME		7_20_11O	Polr3k		Odz4
Triple	4_21_11R				chr5	10727062	2174			7_20_11O	Tnik		Odz4
Triple	4_21_11R				chr5	18005197	2095			7_20_11O	Golim4		Ogt
Triple	4_21_11R	Dnajb6	intron 5	disrupt CDS	chr5	30086591	2953	SAME		7_20_11O	Fnbp1l		Olfm1
Triple	4_21_11R	Jakmip1	3 prime	47.527 kb	chr5	37564064	2373	SAME		7_20_11O	Lphn2		Olfr1115
Triple	4_21_11R	Wdr1	5 prime	42.740 kb	chr5	38995574	2059	OPPOSITE		7_20_11O	Negr1		Olfr1123
Triple	4_21_11R	Tapt1	5 prime	48.302 kb	chr5	44666147	3807	SAME		7_20_11O	Tmem68		Olfr1324
Triple	4_21_11R	Dhx15	exon 12	not disrupt CDS	chr5	52544846	4507	OPPOSITE		7_20_11O	Chchd7		Olfr1371
Triple	4_21_11R	Rbm47	intron 2	not disrupt CDS	chr5	66498915	3873	OPPOSITE		7_20_11O	Cdh17		Olfr1402
Triple	4_21_11R				chr5	83923934	8095			7_20_11O	Tmem67		Olfr197
Triple	4_21_11R	Ksr2	intron 5	disrupt CDS	chr5	118084998	2829	SAME		7_20_11O	Lrrc69		Olfr267
Triple	4_21_11R	P2rx7	intron 9	disrupt CDS	chr5	123122905	1988	OPPOSITE		7_20_11O	Fam82b		Olfr275
Triple	4_21_11R	Kntc1	intron 9	disrupt CDS	chr5	124213702	9878	SAME		7_20_11O	Mms22l		Olfr275
Triple	4_21_11R	Plxna4	intron 3	disrupt CDS	chr6	32428689	6195	OPPOSITE		7_20_11O	Fhl5		Olfr308
Triple	4_21_11R	Ghrhr	3 prime	10.858 kb	chr6	55349382	6442	OPPOSITE		7_20_11O	Bach2		Olfr802
Triple	4_21_11R				chr6	62796390	3174			7_20_11O	Cnr1		Olfr948
Triple	4_21_11R	Smyd1	intron 5	disrupt CDS	chr6	71181204	3974	OPPOSITE		7_20_11O	2410114N07Rik		Ophn1
Triple	4_21_11R	Ntf3	5 prime	45.126 kb	chr6	126161888	7771	SAME		7_20_11O	Ube2r2		Osbpl9
Triple	4_21_11R	Sertad1	3 prime	2.411 kb	chr7	28277744	3887	OPPOSITE		7_20_11O	Ubap1		Osgin2
Triple	4_21_11R	Cd22	5 prime	15.741 kb	chr7	31681102	40459	OPPOSITE		7_20_11O	Erp44		Otud4
Triple	4_21_11R	Lsm14a	5 prime	54.797 kb	chr7	35229356	8657	SAME		7_20_11O	Epb4.1l4b		Oxct1
Triple	4_21_11R				chr7	38014581	3967			7_20_11O	Mup5		P2rx7
Triple	4_21_11R	Mrgprb3	5 prime	43.459 kb	chr7	55942630	2855	OPPOSITE		7_20_11O	Fkbp15		Pabpc1
Triple	4_21_11R	Nell1	intron 7	disrupt CDS	chr7	57477303	2826	OPPOSITE		7_20_11O	Dbc1		Padi2
Triple	4_21_11R				chr7	61209973	16438			7_20_11O	2310002L09Rik		Pah
Triple	4_21_11R	Gm5334	exon 1	not disrupt CDS	chr7	75764516	3397	SAME		7_20_11O	Kdm4c		Pak2
Triple	4_21_11R				chr7	76130331	2034			7_20_11O	Dennd4c		Palm2
Triple	4_21_11R				chr7	76548737	2841			7_20_11O	Ifna2		Pappa
Triple	4_21_11R				chr7	76554532	2250			7_20_11O	Nfia		Park2
Triple	4_21_11R				chr7	76555112	3317			7_20_11O	Tm2d1		Park2
Triple	4_21_11R	Olfr308	5 prime	0.058 kb	chr7	93470518	16662	SAME		7_20_11O	Sgip1		Parp14
Triple	4_21_11R				chr7	97991796	2663			7_20_11O	Ssbp3		Pate2
Triple	4_21_11R				chr7	98111458	5111			7_20_11O	Skint2		Patl1
Triple	4_21_11R	Lrrc32	3 prime	54.123 kb	chr7	105704463	3965	OPPOSITE		7_20_11O	Skint10		Pax5
Triple	4_21_11R	Pde3b	intron 1	disrupt CDS	chr7	121587356	2269	SAME		7_20_11O	Skint6		Pax7
Triple	4_21_11R	Hs3st2	5 prime	189.798 kb	chr7	128455484	2877	SAME		7_20_11O	Gm12824		Pax7
Triple	4_21_11R				chr7	137131563	3157			7_20_11O	Faah		Pax7
Triple	4_21_11R	Chst15	intron 1	not disrupt CDS	chr7	139502211	4142	SAME		7_20_11O	Scmh1		Pbrm1
Triple	4_21_11R	Gm10584	3 prime	5.580 kb	chr7	139515554	11425	OPPOSITE		7_20_11O	9530002B09Rik		Pcdh15
Triple	4_21_11R	Dusp8	5 prime	1.598 kb	chr7	149282787	2773	SAME		7_20_11O	Macf1		Pcdh7
Triple	4_21_11R	Ano1	intron 1	disrupt CDS	chr7	151891756	2933	SAME		7_20_11O	Pax7		Pcgf6
Triple	4_21_11R	Sfrp1	3 prime	0.426 kb	chr8	24560530	3130	SAME		7_20_11O	Smarca5-ps		Pclo
Triple	4_21_11R	Sgcz	intron 5	disrupt CDS	chr8	38608142	4158	OPPOSITE		7_20_11O	Mir684-1		Pcsk5
Triple	4_21_11R	Sgcz	intron 5	disrupt CDS	chr8	38608731	23240	OPPOSITE		7_20_11O	Dpp6		Pcyt1a
Triple	4_21_11R	Gm6213	3 prime	67.586 kb	chr8	40521208	2976	OPPOSITE		7_20_11O	En2		Pdcd6ip
Triple	4_21_11R	Zfp709	exon 4	disrupt CDS	chr8	74414060	3210	OPPOSITE		7_20_11O	Rbm33		Pde3b
Triple	4_21_11R	Large	intron 6	disrupt CDS	chr8	75541716	4178	SAME		7_20_11O	Dnajb6		Pde9a
Triple	4_21_11R				chr9	11539956	2015			7_20_11O	Ept1		Pdha2
Triple	4_21_11R	Tmed1	5 prime	4.736 kb	chr9	21319366	2748	OPPOSITE		7_20_11O	Jakmip1		Pdlim1
Triple	4_21_11R	Pate2	exon 4	not disrupt CDS	chr9	35480006	3510	SAME		7_20_11O	Smr2		Pdlim5
Triple	4_21_11R	Olfr948	5 prime	1.964 kb	chr9	39129161	3682	SAME		7_20_11O	Grsf1		Pdzd2
Triple	4_21_11R	Sik2	intron 3	disrupt CDS	chr9	50772616	3092	SAME		7_20_11O	Zfp644		Pdzrn4
Triple	4_21_11R	Zc3h12c	intron 1	disrupt CDS	chr9	51952996	2988	OPPOSITE		7_20_11O	Zcchc8		Pebp4
Triple	4_21_11R	C230081A13Rik	intron 1	not disrupt CDS	chr9	56233162	3261	SAME		7_20_11O	Gna12		Pgm2
Triple	4_21_11R	1700034K08Rik	3 prime	54.532 kb	chr9	92846039	3969	SAME		7_20_11O	1700012A03Rik		Phactr2
Triple	4_21_11R	Atp2c1	intron 1	not disrupt CDS	chr9	105383824	52320	SAME		7_20_11O	Cul1		Phf15
Triple	4_21_11R	Rbms3	intron 2	disrupt CDS	chr9	117150417	2648	SAME		7_20_11O	5730457N03Rik		Phf7
Triple	4_21_11R	1700048O20Rik	3 prime	2.343 kb	chr9	121858477	3132	OPPOSITE		7_20_11O	Aqp1		Pi4ka
Triple	4_21_11R	1700020N01Rik	intron 2	not disrupt CDS	chr10	21326197	2926	OPPOSITE		7_20_11O	Fam190a		Pik3c2a
Triple	4_21_11R	Cep57l1	intron 2	not disrupt CDS	chr10	41481896	4424	OPPOSITE		7_20_11O	Gm765		Pik3cb
Triple	4_21_11R	Ctnna3	intron 12	disrupt CDS	chr10	64438394	2485	SAME		7_20_11O	Gm19757		Pkdcc
Triple	4_21_11R	Ube2d1	intron 1	disrupt CDS	chr10	70731930	2123	SAME		7_20_11O	Gabrg3		Pkp4
Triple	4_21_11R	Pah	3 prime	81.587 kb	chr10	87128469	2049	SAME		7_20_11O	Me3		Plaa
Triple	4_21_11R	Tmpo	5 prime	7.697 kb	chr10	90642024	8206	OPPOSITE		7_20_11O	Ankrd42		Plekho2
Triple	4_21_11R	Pom121l12	3 prime	16.007 kb	chr11	14516326	2065	SAME		7_20_11O	Fam168a		Plin2
Triple	4_21_11R				chr11	15893339	2545			7_20_11O	Mettl9		Plrg1
Triple	4_21_11R	Ehbp1	intron 15	disrupt CDS	chr11	21982755	3322	OPPOSITE		7_20_11O	Gpr123		Plxna4
Triple	4_21_11R	Usp34	intron 37	disrupt CDS	chr11	23318311	4023	SAME		7_20_11O	Sox1		Plxna4
Triple	4_21_11R	Bcl11a	5 prime	159.981 kb	chr11	23908454	3449	OPPOSITE		7_20_11O	Sgcz		Pnpla3
Triple	4_21_11R	Olfr1371	5 prime	12.797 kb	chr11	52040286	4293	OPPOSITE		7_20_11O	Otud4		Polb
Triple	4_21_11R	Fstl4	5 prime	430.528 kb	chr11	52570321	3043	OPPOSITE		7_20_11O	Fli1		Poln
Triple	4_21_11R	Fstl4	intron 3	disrupt CDS	chr11	52712292	5071	SAME		7_20_11O	AI593442		Polr3k
Triple	4_21_11R	Rapgef6	intron 2	disrupt CDS	chr11	54432894	2010	OPPOSITE		7_20_11O	Zfp609		Pom121l12
Triple	4_21_11R	Gpr179	5 prime	0.889 kb	chr11	97214276	7205	OPPOSITE		7_20_11O	Csnk1g1		Pom121l12
Triple	4_21_11R	Fbxo47	5 prime	27.430 kb	chr11	97772898	4612	OPPOSITE		7_20_11O	Atr		Pou4f2
Triple	4_21_11R	Higd1b	5 prime	2.380 kb	chr11	102696973	3367	OPPOSITE		7_20_11O	Pik3cb		Ppfia2
Triple	4_21_11R	Kcnj16	intron 1	not disrupt CDS	chr11	110883960	2832	SAME		7_20_11O	Mrpl3		Ppl
Triple	4_21_11R	Mxra7	5 prime	3.309 kb	chr11	116692669	4361	SAME		7_20_11O	Fbxw24		Ppm1l
Triple	4_21_11R				chr12	40258905	4048			7_20_11O	Setd2		Ppp1r12c
Triple	4_21_11R				chr12	64780087	2498			7_20_11O	4930428G15Rik		Ppp1r2
Triple	4_21_11R	Ppp2r5e	5 prime	16.701 kb	chr12	76713888	8314	OPPOSITE		7_20_11O	Sgpl1		Ppp2r5e
Triple	4_21_11R	Smoc1	intron 5	disrupt CDS	chr12	82245951	8727	OPPOSITE		7_20_11O	Ank3		Ppp3ca
Triple	4_21_11R	Mir683-1	3 prime	15.693 kb	chr13	50680756	2537	SAME		7_20_11O	Specc1l		Prdm2
Triple	4_21_11R	Msh3	intron 5	disrupt CDS	chr13	93117280	3064	SAME		7_20_11O	Dip2a		Prdm2
Triple	4_21_11R	Map3k1	intron 1	disrupt CDS	chr13	112575878	14782	OPPOSITE		7_20_11O	Lrriq1		Prickle1
Triple	4_21_11R				chr13	112846401	4898			7_20_11O	Frs2		Prkcc
Triple	4_21_11R	Ptprg	intron 1	disrupt CDS	chr14	12533084	9981	SAME		7_20_11O	Zpbp		Prkd3
Triple	4_21_11R	Ptprg	intron 1	disrupt CDS	chr14	12553477	73533	SAME		7_20_11O	Grb10		Prkg1
Triple	4_21_11R	Nek10	intron 21	disrupt CDS	chr14	15701888	2009	SAME		7_20_11O	Pom121l12		Prl2c2
Triple	4_21_11R	Pbrm1	intron 2	not disrupt CDS	chr14	31837110	22855	SAME		7_20_11O	Usp34		Prpf3
Triple	4_21_11R	Samd4	intron 1	not disrupt CDS	chr14	47621391	4527	SAME		7_20_11O	Ebf1		Prr16
Triple	4_21_11R	Arhgef40	intron 16	disrupt CDS	chr14	52619157	6699	SAME		7_20_11O	Gria1		Prr22
Triple	4_21_11R	Khnyn	intron 5	disrupt CDS	chr14	56512598	3073	OPPOSITE		7_20_11O	Cltc		Prx
Triple	4_21_11R	Xpo4	exon 7	disrupt CDS	chr14	58237060	12252	OPPOSITE		7_20_11O	Adam11		Psmb4
Triple	4_21_11R	Tbc1d4	intron 1	disrupt CDS	chr14	101980145	3332	OPPOSITE		7_20_11O	Enpp7		Ptch1
Triple	4_21_11R	Rims2	intron 4	disrupt CDS	chr15	39162726	2125	SAME		7_20_11O	4921506M07Rik		Ptdss2
Triple	4_21_11R				chr15	68331205	2483			7_20_11O	Ctage5		Ptger2
Triple	4_21_11R	Eif2c2	intron 12	disrupt CDS	chr15	72950210	2798	OPPOSITE		7_20_11O	Exd2		Ptk2b
Triple	4_21_11R	Yaf2	intron 3	not disrupt CDS	chr15	93129512	2856	OPPOSITE		7_20_11O	Ccdc85c		Ptplad2
Triple	4_21_11R	Tmem106c	5 prime	14.224 kb	chr15	97786493	2136	SAME		7_20_11O	Hrh2		Ptpn12
Triple	4_21_11R	D930007P13Rik	intron 4	not disrupt CDS	chr15	102957326	3075	SAME		7_20_11O	Cplx2		Ptpra
Triple	4_21_11R	Dgcr8	intron 9	disrupt CDS	chr16	18264507	3018	SAME		7_20_11O	Cwc27		Ptprd
Triple	4_21_11R	Gm1968	intron 1	not disrupt CDS	chr16	29975859	3967	SAME		7_20_11O	Arl15		Ptprd
Triple	4_21_11R	Adcy5	intron 1	disrupt CDS	chr16	35240450	4964	SAME		7_20_11O	Bmpr1a		Ptprd
Triple	4_21_11R	BC027231	3 prime	0.032 kb	chr16	44737429	2012	SAME		7_20_11O	Txndc16		Ptprd
Triple	4_21_11R				chr16	64623535	2334			7_20_11O	Gpc5		Ptprd
Triple	4_21_11R	Gm10789	5 prime	21.236 kb	chr16	90125836	2248	OPPOSITE		7_20_11O	Fbxo4		Ptprd
Triple	4_21_11R	Dyrk1a	3 prime	13.227 kb	chr16	94930353	3585	OPPOSITE		7_20_11O	Ctnnd2		Ptprd
Triple	4_21_11R	Ip6k3	intron 5	disrupt CDS	chr17	27282562	2135	SAME		7_20_11O	D15Ertd621e		Ptprd
Triple	4_21_11R				chr17	41503716	5416			7_20_11O	Sgsm3		Ptprg
Triple	4_21_11R	Supt3h	intron 2	disrupt CDS	chr17	45038530	3338	SAME		7_20_11O	Arid2		Ptprg
Triple	4_21_11R	Efna5	3 prime	286.768 kb	chr17	62943898	2365	SAME		7_20_11O	Tuba1a		Ptprm
Triple	4_21_11R				chr17	78081941	4261			7_20_11O	A230028O05Rik		Ptprm
Triple	4_21_11R	Crim1	5 prime	189.444 kb	chr17	78586488	2836	SAME		7_20_11O	Alcam		Pum1
Triple	4_21_11R				chr18	9102270	3390			7_20_11O	Park2		Pvrl1
Triple	4_21_11R				chr18	55313538	2740			7_20_11O	Gpr110		Pvrl3
Triple	4_21_11R	Rfx3	intron 1	not disrupt CDS	chr19	28080592	2243	SAME		7_20_11O	Rbbp8		Pwp1
Triple	4_21_11R	Pcgf6	intron 3	disrupt CDS	chr19	47122975	2201	OPPOSITE		7_20_11O	Lama3		Rab15
Triple	4_21_11R	Smc3	intron 18	disrupt CDS	chr19	53706220	3520	OPPOSITE		7_20_11O	Cxxc5		Rab22a
Triple	4_21_11R				chrX	18251424	3442			7_20_11O	Ankhd1		Rab2a
Triple	4_21_11R	Olfr1324	5 prime	22.543 kb	chrX	47802214	2351	OPPOSITE		7_20_11O	Prr16		Rabl2
Triple	4_21_11R	4930595M18Rik	3 prime	125.660 kb	chrX	78577801	2960	OPPOSITE		7_20_11O	Slc12a2		Rad51l1
Triple	4_21_11R	4930595M18Rik	3 prime	125.114 kb	chrX	78578347	4396	OPPOSITE		7_20_11O	Tcf4		Ran
Triple	4_21_11R	Dach2	intron 1	disrupt CDS	chrX	110498573	22598	OPPOSITE		7_20_11O	2010010A06Rik		Rapgef6
Triple	4_21_11R	Diap2	intron 4	disrupt CDS	chrX	126405869	4064	SAME		7_20_11O	Tmem151a		Rbbp8
Triple	4_21_11R				chrX	127406458	3415			7_20_11O	Htr7		Rbfox1
Triple	4_21_11R				chrX	129558490	1981			7_20_11O	Pdlim1		Rbfox3
Triple	4_21_11R	Armcx2	5 prime	67.213 kb	chrX	131410973	2361	OPPOSITE		7_20_11O	Zfp518a		Rbm33
Triple	4_21_11R	Tceal1	3 prime	1.524 kb	chrX	133245929	5931	SAME		7_20_11O	Nt5c2		Rbm47
Triple	4_21_11R	Glra4	intron 1	disrupt CDS	chrX	133313046	9305	SAME		7_20_11O	4930552P12Rik		Rbms1
Triple	4_21_11R				chrX	133778480	3472			7_20_11O	Gm14379		Rbms3
Triple	4_21_11R	Chrdl1	5 prime	88.836 kb	chrX	139917641	4163	OPPOSITE		7_20_11O	Ogt		Rcl1
Triple	4_21_11R	Lhfpl1	intron 3	disrupt CDS	chrX	141725894	3988	OPPOSITE		9_22_09D	Frmd4a		Reck
Triple	4_21_11R				chrX	142751080	3159			9_22_09D	Usp6nl		Rergl
Triple	4_21_11R	Snora35	5 prime	72.103 kb	chrX	143356948	3287	OPPOSITE		9_22_09D	1700061F12Rik		Rfc4
Triple	4_21_11R	Gm15104	3 prime	55.651 kb	chrX	146692256	12202	SAME		9_22_09D	Olfm1		Rftn1
Triple	4_21_11R	Tsr2	5 prime	60.210 kb	chrX	147591296	25586	OPPOSITE		9_22_09D	Abl1		Rfx3
Triple	4_21_11R	Ubqln2	3 prime	28.934 kb	chrX	149965035	4205	OPPOSITE		9_22_09D	Lmx1b		Rfx7
Triple	4_21_11R				chrX	155396453	2983			9_22_09D			Rgs17
Triple	4_21_11R	Grpr	3 prime	84.552 kb	chrX	159903027	4087	SAME		9_22_09D	Lrp1b		Rgs3
Triple	4_21_11R	Bmx	intron 12	disrupt CDS	chrX	160646911	2776	OPPOSITE		9_22_09D	Kcnh7		Rgs3
Triple	4_21_11R				chrX	161113286	3244			9_22_09D	Xirp2		Ric8b
Triple	4_21_11R	Mospd2	3 prime	111.628 kb	chrX	161306639	2257	OPPOSITE		9_22_09D	Gm14461		Rims2
Triple	4_21_11R	Mospd2	3 prime	65.296 kb	chrX	161352971	4400	SAME		9_22_09D	Bcl2l11		Rims3
Triple	4_21_11R	Glra2	5 prime	45.721 kb	chrX	161810634	6228	OPPOSITE		9_22_09D	Ptpra		Rinl
Triple	4_21_11R				chrX	165878431	2243			9_22_09D	Nlgn1		Rnf11
Triple	6_24_11M	Olfr1115	5 prime	8.622 kb	chr2	87084476	4130	SAME		9_22_09D	Nbea		Rnf144a
Triple	6_24_11M	Olfr1123	5 prime	7.232 kb	chr2	87251946	8164	SAME		9_22_09D	Vmn2r4		Rnf146
Triple	6_24_11M	Gpr176	5 prime	1.752 kb	chr2	118200907	7634	OPPOSITE		9_22_09D	Ppm1l		Rnf220
Triple	6_24_11M	Macrod2	intron 2	disrupt CDS	chr2	140272275	16661	OPPOSITE		9_22_09D	4921511C10Rik		Rngtt
Triple	6_24_11M	Tgif2	5 prime	16.415 kb	chr2	156664852	11618	SAME		9_22_09D	Tmem144		Rngtt
Triple	6_24_11M	Kcnn3	intron 5	disrupt CDS	chr3	89460741	4871	OPPOSITE		9_22_09D	Gria2		Rph3al
Triple	6_24_11M				chr3	124561866	3187			9_22_09D	Npy2r		Rpn1
Triple	6_24_11M	Chd7	intron 2	disrupt CDS	chr4	8710734	10675	OPPOSITE		9_22_09D	Plrg1		Rps27l
Triple	6_24_11M				chr4	24277276	4455			9_22_09D	Prpf3		Rragc
Triple	6_24_11M	Gne	5 prime	17.443 kb	chr4	44114492	7008	SAME		9_22_09D	Bcar3		Rras2
Triple	6_24_11M				chr4	71240232	43362			9_22_09D	Pdha2		Rreb1
Triple	6_24_11M	Ptprd	intron 13	disrupt CDS	chr4	75630398	10562	OPPOSITE		9_22_09D	Fubp1		Rspo1
Triple	6_24_11M	2210012G02Rik	intron 2	disrupt CDS	chr4	106847296	3165	SAME		9_22_09D	Tgs1		Rybp
Triple	6_24_11M	Cpt2	5 prime	40.579 kb	chr4	107636773	10651	OPPOSITE		9_22_09D	4930423M02Rik		Rybp
Triple	6_24_11M	Elavl4	3 prime	130.875 kb	chr4	109828564	14445	OPPOSITE		9_22_09D	1700123O12Rik		Rybp
Triple	6_24_11M	Guca2b	5 prime	54.810 kb	chr4	119386360	9940	OPPOSITE		9_22_09D	Osgin2		Samd4
Triple	6_24_11M	Hivep3	intron 2	not disrupt CDS	chr4	119701195	19194	SAME		9_22_09D	Mmp16		Samd4
Triple	6_24_11M				chr4	142177272	14438			9_22_09D	Bach2		Sbf2
Triple	6_24_11M	Kif1b	5 prime	20.556 kb	chr4	148702363	8108	OPPOSITE		9_22_09D	Akirin2		Scaf8
Triple	6_24_11M	En2	intron 1	disrupt CDS	chr5	28496401	563428	OPPOSITE		9_22_09D	Slc35a1		Scaf8
Triple	6_24_11M				chr5	133400965	4197			9_22_09D	Mob3b		Scfd1
Triple	6_24_11M	Gm4736	intron 3	disrupt CDS	chr6	132260790	41775	OPPOSITE		9_22_09D	1700009N14Rik		Scfd2
Triple	6_24_11M	Zfp541	3 prime	0.329 kb	chr7	16682006	4279	SAME		9_22_09D	Aptx		Scmh1
Triple	6_24_11M	Nav2	intron 11	disrupt CDS	chr7	56767029	7485	SAME		9_22_09D	B4galt1		Scmh1
Triple	6_24_11M	Tacc1	intron 2	disrupt CDS	chr8	26293796	9603	OPPOSITE		9_22_09D	Aqp3		Scn8a
Triple	6_24_11M	Pou4f2	exon 2	not disrupt CDS	chr8	80957155	35611	SAME		9_22_09D	Reck		Sdc2
Triple	6_24_11M	Ctcf	intron 2	not disrupt CDS	chr8	108174497	3568	OPPOSITE		9_22_09D	Pax5		Sdk1
Triple	6_24_11M	Rph3al	5 prime	22.332 kb	chr11	75746860	3622	SAME		9_22_09D	Invs		Sec11a
Triple	6_24_11M	Dock9	intron 1	disrupt CDS	chr14	122170024	9980	OPPOSITE		9_22_09D	Tal2		Sec61g
Triple	6_24_11M	Oxct1	intron 7	disrupt CDS	chr15	4021381	17525	OPPOSITE		9_22_09D	AI314180		Sel1l3
Triple	6_24_11M	Ctnnd2	intron 1	disrupt CDS	chr15	30188018	8475	SAME		9_22_09D	Hsdl2		Serinc2
Triple	6_24_11M	Krt5	5 prime	3.615 kb	chr15	101546937	98573	SAME		9_22_09D	Snx30		Sertad1
Triple	6_24_11M	Cblb	intron 3	disrupt CDS	chr16	52071795	13128	OPPOSITE		9_22_09D	Slc31a1		Setd2
Triple	6_24_11M	Dyrk1a	exon 12	not disrupt CDS	chr16	94916380	5087	OPPOSITE		9_22_09D	Col27a1		Sfrp1
Triple	6_24_11M	Arid1b	intron 5	disrupt CDS	chr17	5262334	11586	SAME		9_22_09D	Pappa		Sfrs18
Triple	6_24_11M	Dnahc8	intron 81	disrupt CDS	chr17	30949786	20935	SAME		9_22_09D	Astn2		Sgcz
Triple	6_24_11M	Ptprm	intron 2	disrupt CDS	chr17	67491998	235701	OPPOSITE		9_22_09D	Frem1		Sgcz
Triple	6_24_11M	Srbd1	intron 16	disrupt CDS	chr17	86441476	8829	SAME		9_22_09D	Cntln		Sgcz
Triple	7_14_11M	9830001H06Rik	intron 7	disrupt CDS	chr2	156858406	594	SAME		9_22_09D	Fam154a		Sgip1
Triple	7_14_11M	Pdlim5	3 prime	181.626 kb	chr3	141873188	596	SAME		9_22_09D	Ptplad2		Sgpl1
Triple	7_14_11M				chr15	43859738	592			9_22_09D	Ifna9		Sgpl1
Triple	7_20_11O				chr2	56115180	16615			9_22_09D	Nfia		Sgsm3
Triple	7_20_11O	Hsd17b12	intron 4	disrupt CDS	chr2	93914927	3156	SAME		9_22_09D	Efcab7		Sh3bp5
Triple	7_20_11O				chr2	148121052	5850			9_22_09D	Mier1		Sh3gl2
Triple	7_20_11O	5031425F14Rik	intron 1	not disrupt CDS	chr2	166274664	12136	SAME		9_22_09D	Dmrtb1		Sh3gl2
Triple	7_20_11O	Zfp831	5 prime	75.873 kb	chr2	174460458	16721	SAME		9_22_09D	Osbpl9		Shank3
Triple	7_20_11O	Chrna4	5 prime	16.077 kb	chr2	180789959	6878	SAME		9_22_09D	Rnf11		Sigirr
Triple	7_20_11O	Polr3k	3 prime	1.829 kb	chr2	181607360	2904	SAME		9_22_09D	Agbl4		Sik2
Triple	7_20_11O	Tnik	intron 1	disrupt CDS	chr3	28190789	3877	OPPOSITE		9_22_09D	Hivep3		Skap1
Triple	7_20_11O				chr3	44228938	6956			9_22_09D	Foxo6		Ski
Triple	7_20_11O				chr3	44873431	2343			9_22_09D	Rims3		Skint10
Triple	7_20_11O				chr3	46708721	5305			9_22_09D	Bmp8a		Skint2
Triple	7_20_11O	Golim4	3 prime	82.504 kb	chr3	75678249	8657	SAME		9_22_09D	Stx12		Skint2
Triple	7_20_11O	Fnbp1l	intron 2	disrupt CDS	chr3	122274461	11139	SAME		9_22_09D	Nr0b2		Skint5
Triple	7_20_11O	Fnbp1l	5 prime	43.083 kb	chr3	122365668	7626	SAME		9_22_09D	Arid1a		Skint6
Triple	7_20_11O				chr3	128162573	9078			9_22_09D	Nphp4		Skint6
Triple	7_20_11O	Lphn2	3 prime	187.434 kb	chr3	148430165	20904	SAME		9_22_09D	Ski		Skint6
Triple	7_20_11O	Negr1	intron 6	disrupt CDS	chr3	156957432	4500	OPPOSITE		9_22_09D	Pclo		Skint6
Triple	7_20_11O	Tmem68	intron 2	not disrupt CDS	chr4	3497399	5498	SAME		9_22_09D	Ptpn12		Skint6
Triple	7_20_11O	Chchd7	3 prime	21.738 kb	chr4	3892410	7609	SAME		9_22_09D	En2		Skint6
Triple	7_20_11O				chr4	7293480	6516			9_22_09D	Poln		Slc10a6
Triple	7_20_11O	Cdh17	3 prime	40.933 kb	chr4	11785985	5050	SAME		9_22_09D	D5Ertd579e		Slc12a2
Triple	7_20_11O	Tmem67	intron 16	disrupt CDS	chr4	11982941	5475	SAME		9_22_09D	Sel1l3		Slc16a7
Triple	7_20_11O	Lrrc69	intron 7	disrupt CDS	chr4	14598172	3614	SAME		9_22_09D	Ugt2b35		Slc22a21
Triple	7_20_11O				chr4	17201969	4563			9_22_09D	A930011G23Rik		Slc30a8
Triple	7_20_11O	Fam82b	3 prime	0.820 kb	chr4	19534899	3838	OPPOSITE		9_22_09D	Ttc28		Slc31a1
Triple	7_20_11O				chr4	23517027	18227			9_22_09D	Clip1		Slc35a1
Triple	7_20_11O	Mms22l	intron 13	disrupt CDS	chr4	24496956	8595	OPPOSITE		9_22_09D	Ran		Slc36a3
Triple	7_20_11O	Fhl5	3 prime	117.325 kb	chr4	25052698	3915	OPPOSITE		9_22_09D	Micall2		Slc39a11
Triple	7_20_11O				chr4	27556173	14870			9_22_09D	C1galt1		Slc4a5
Triple	7_20_11O				chr4	28383501	12715			9_22_09D	Agbl3		Slc5a8
Triple	7_20_11O				chr4	32388576	3709			9_22_09D	2010107G12Rik		Slc7a13
Triple	7_20_11O	Bach2	intron 1	not disrupt CDS	chr4	32548492	3779	SAME		9_22_09D	Cnot4		Slc9a7
Triple	7_20_11O	Cnr1	exon 2	not disrupt CDS	chr4	34033097	7847	SAME		9_22_09D	Creb3l2		Slit2
Triple	7_20_11O	2410114N07Rik	5 prime	25.366 kb	chr4	34884096	13395	OPPOSITE		9_22_09D	Lrig1		Slx4
Triple	7_20_11O				chr4	38633852	3548			9_22_09D	4930511E03Rik		Smad2
Triple	7_20_11O				chr4	39873011	2522			9_22_09D	Rybp		Smarca5-ps
Triple	7_20_11O	Ube2r2	intron 1	disrupt CDS	chr4	41101238	4768	OPPOSITE		9_22_09D	Tmcc1		Smarca5-ps
Triple	7_20_11O	Ube2r2	intron 3	disrupt CDS	chr4	41133508	139747	OPPOSITE		9_22_09D	Ndufa9		Smc3
Triple	7_20_11O	Ubap1	intron 4	disrupt CDS	chr4	41333019	8675	OPPOSITE		9_22_09D	Fgf23		Smoc1
Triple	7_20_11O	Erp44	intron 1	disrupt CDS	chr4	48278570	4355	OPPOSITE		9_22_09D	Kap		Smoc2
Triple	7_20_11O	Epb4.1l4b	intron 11	disrupt CDS	chr4	57088165	10072	SAME		9_22_09D	Dusp16		Smr2
Triple	7_20_11O	Mup5	5 prime	15.809 kb	chr4	61512023	3930	SAME		9_22_09D	Prkcc		Smyd1
Triple	7_20_11O	Fkbp15	intron 1	disrupt CDS	chr4	62019286	7828	OPPOSITE		9_22_09D	Ppp1r12c		Snora35
Triple	7_20_11O	Dbc1	3 prime	235.504 kb	chr4	68379927	4882	SAME		9_22_09D	Gltscr1		Snx30
Triple	7_20_11O				chr4	70797079	19612			9_22_09D	Prx		Socs7
Triple	7_20_11O				chr4	70826290	11202			9_22_09D	2310022A10Rik		Sorcs2
Triple	7_20_11O	2310002L09Rik	exon 2	disrupt CDS	chr4	73588942	3534	SAME		9_22_09D	Abpd		Sorcs3
Triple	7_20_11O	Kdm4c	intron 11	disrupt CDS	chr4	73982042	2505	SAME		9_22_09D	Fam71e1		Sox1
Triple	7_20_11O				chr4	76575047	2609			9_22_09D	E2f8		Spag9
Triple	7_20_11O				chr4	77076557	4709			9_22_09D	Nell1		Spast
Triple	7_20_11O				chr4	77610480	27441			9_22_09D	Gabrb3		Spata13
Triple	7_20_11O				chr4	78935534	6765			9_22_09D	Sbf2		Spata19
Triple	7_20_11O				chr4	80024845	4137			9_22_09D	Tead1		Spata6
Triple	7_20_11O	Dennd4c	intron 8	disrupt CDS	chr4	86436756	7233	OPPOSITE		9_22_09D	Pik3c2a		Specc1
Triple	7_20_11O	Ifna2	5 prime	0.763 kb	chr4	88330446	10069	OPPOSITE		9_22_09D	Dock1		Specc1l
Triple	7_20_11O				chr4	90500359	7448			9_22_09D	Sigirr		Speer4f
Triple	7_20_11O				chr4	91916636	6968			9_22_09D	Kcnq1		Spic
Triple	7_20_11O				chr4	93384006	40604			9_22_09D	Tfdp1		Spin1
Triple	7_20_11O				chr4	93802061	15777			9_22_09D	Csmd1		Srbd1
Triple	7_20_11O	Nfia	intron 2	disrupt CDS	chr4	97488610	11847	SAME		9_22_09D	Zfp930		Srpk1
Triple	7_20_11O	Tm2d1	3 prime	89.310 kb	chr4	97960646	8206	SAME		9_22_09D	Cwc15		Srrm4
Triple	7_20_11O	Sgip1	intron 7	disrupt CDS	chr4	102556525	11277	OPPOSITE		9_22_09D	Eepd1		Ssbp3
Triple	7_20_11O	Ssbp3	intron 4	disrupt CDS	chr4	106641374	5106	OPPOSITE		9_22_09D	Dennd4a		Ssbp3
Triple	7_20_11O	Skint2	5 prime	113.619 kb	chr4	112206826	6931	OPPOSITE		9_22_09D	Rfx7		Ssbp3
Triple	7_20_11O	Skint2	intron 4	disrupt CDS	chr4	112310441	18062	OPPOSITE		9_22_09D	Xrn1		Sssca1
Triple	7_20_11O	Skint10	intron 1	disrupt CDS	chr4	112444165	3555	OPPOSITE		9_22_09D	Akap12		Stag2
Triple	7_20_11O	Skint6	intron 9	disrupt CDS	chr4	112837261	3543	SAME		9_22_09D	Grm1		Stil
Triple	7_20_11O	Gm12824	intron 3	disrupt CDS	chr4	114255262	3029	OPPOSITE		9_22_09D	Taar7b		Stmn4
Triple	7_20_11O	Faah	3 prime	35.504 kb	chr4	115655003	14850	SAME		9_22_09D	Rnf146		Stx12
Triple	7_20_11O	Scmh1	intron 4	not disrupt CDS	chr4	120133485	10537	SAME		9_22_09D	Trmt11		Sugp1
Triple	7_20_11O	9530002B09Rik	3 prime	76.092 kb	chr4	122458470	5065	OPPOSITE		9_22_09D	Pcdh15		Supt3h
Triple	7_20_11O	Macf1	intron 78	disrupt CDS	chr4	123052815	4070	OPPOSITE		9_22_09D	Pwp1		Supt3h
Triple	7_20_11O	Pax7	5 prime	2.080 kb	chr4	139390963	54741	SAME		9_22_09D	Spic		Svep1
Triple	7_20_11O	Smarca5-ps	3 prime	20.864 kb	chr4	145078728	10073	SAME		9_22_09D	Slc5a8		Syncrip
Triple	7_20_11O	Mir684-1	5 prime	7.617 kb	chr5	23755813	4120	SAME		9_22_09D	Btg1		Syngr1
Triple	7_20_11O	Dpp6	intron 4	disrupt CDS	chr5	27785626	3127	OPPOSITE		9_22_09D	Ppfia2		Taar7b
Triple	7_20_11O	En2	5 prime	38.848 kb	chr5	28459858	10659	OPPOSITE		9_22_09D	Slc16a7		Tacc1
Triple	7_20_11O	Rbm33	intron 10	disrupt CDS	chr5	28695628	7551	SAME		9_22_09D	Olfr802		Tal2
Triple	7_20_11O	Dnajb6	intron 8	disrupt CDS	chr5	30094704	3572	OPPOSITE		9_22_09D	5830405N20Rik		Tal2
Triple	7_20_11O	Ept1	intron 3	disrupt CDS	chr5	30575191	2804	OPPOSITE		9_22_09D	Ewsr1		Tal2
Triple	7_20_11O	Jakmip1	3 prime	33.819 kb	chr5	37550356	21800	OPPOSITE		9_22_09D	Wdpcp		Tapt1
Triple	7_20_11O				chr5	41146297	5651			9_22_09D	Odz2		Taz
Triple	7_20_11O				chr5	41851817	11942			9_22_09D	C1qtnf2		Tbc1d4
Triple	7_20_11O				chr5	49903786	7285			9_22_09D	Col23a1		Tbl1x
Triple	7_20_11O	Smr2	3 prime	73.557 kb	chr5	88611635	9396	SAME		9_22_09D	Anxa6		Tceal1
Triple	7_20_11O	Grsf1	5 prime	5.494 kb	chr5	89110690	12421	OPPOSITE		9_22_09D	Dnahc9		Tcerg1
Triple	7_20_11O	Zfp644	intron 1	not disrupt CDS	chr5	107116671	9254	OPPOSITE		9_22_09D	Myo1d		Tcf4
Triple	7_20_11O	Zcchc8	exon 4	disrupt CDS	chr5	124164700	5126	SAME		9_22_09D	Spag9		Tdpoz2
Triple	7_20_11O	Gna12	intron 1	disrupt CDS	chr5	141303634	7634	OPPOSITE		9_22_09D	Skap1		Tead1
Triple	7_20_11O				chr6	11517670	18858			9_22_09D	Socs7		Tek
Triple	7_20_11O	1700012A03Rik	5 prime	81.247 kb	chr6	31927668	14484	SAME		9_22_09D	Dnajc7		Tex10
Triple	7_20_11O	Cul1	intron 1	not disrupt CDS	chr6	47415307	938	OPPOSITE		9_22_09D	Slc39a11		Tfdp1
Triple	7_20_11O	5730457N03Rik	3 prime	19.725 kb	chr6	52245101	9261	OPPOSITE		9_22_09D	D11Wsu47e		Tfdp1
Triple	7_20_11O	Aqp1	intron 1	disrupt CDS	chr6	55292058	11935	OPPOSITE		9_22_09D	Laptm4a		Tgif2
Triple	7_20_11O	Fam190a	intron 5	disrupt CDS	chr6	61481518	15071	OPPOSITE		9_22_09D	Scfd1		Tgif2
Triple	7_20_11O	Gm765	3 prime	181.830 kb	chr6	98110918	3105	SAME		9_22_09D	Nubpl		Tgif2
Triple	7_20_11O	Gm19757	5 prime	30.020 kb	chr6	105472682	4822	OPPOSITE		9_22_09D	Akap6		Tgif2
Triple	7_20_11O	Gabrg3	intron 3	disrupt CDS	chr7	64566865	8905	SAME		9_22_09D	Rad51l1		Tgs1
Triple	7_20_11O				chr7	67954091	8462			9_22_09D	Ngb		Tiam1
Triple	7_20_11O				chr7	78344812	4249			9_22_09D	Foxn3		Tiam2
Triple	7_20_11O	Me3	intron 1	disrupt CDS	chr7	96790028	3742	SAME		9_22_09D	Larp4b		Tinag
Triple	7_20_11O	Ankrd42	intron 2	disrupt CDS	chr7	99778848	6287	SAME		9_22_09D	5033411D12Rik		Tiparp
Triple	7_20_11O	Fam168a	intron 2	not disrupt CDS	chr7	107878826	8298	OPPOSITE		9_22_09D	Eci2		Tjap1
Triple	7_20_11O	Mettl9	intron 4	disrupt CDS	chr7	128218491	12048	OPPOSITE		9_22_09D	Fars2		Tle1
Triple	7_20_11O	Gpr123	5 prime	72.558 kb	chr7	146991429	16835	OPPOSITE		9_22_09D	Atxn1		Tle1
Triple	7_20_11O	Sox1	5 prime	64.066 kb	chr8	12335489	12376	SAME		9_22_09D	5133401N09Rik		Tle1
Triple	7_20_11O				chr8	27916047	12811			9_22_09D	Fam172a		Tle1
Triple	7_20_11O	Sgcz	intron 1	disrupt CDS	chr8	39179355	5430	SAME		9_22_09D	Tnpo1		Tln1
Triple	7_20_11O				chr8	42768508	2714			9_22_09D	Tspan14		Tm2d1
Triple	7_20_11O				chr8	76493392	12300			9_22_09D	Kpna3		Tmcc1
Triple	7_20_11O	Otud4	exon 21	not disrupt CDS	chr8	82199235	3472	SAME		9_22_09D	Ints6		Tmed1
Triple	7_20_11O				chr8	93105677	3773			9_22_09D	Ptk2b		Tmem106c
Triple	7_20_11O	Fli1	5 prime	3.723 kb	chr9	32352676	3559	SAME		9_22_09D	Med4		Tmem120b
Triple	7_20_11O	AI593442	3 prime	8.065 kb	chr9	52479469	9004	OPPOSITE		9_22_09D	4930524C18Rik		Tmem144
Triple	7_20_11O	Zfp609	intron 1	not disrupt CDS	chr9	65651848	13038	OPPOSITE		9_22_09D	Pdzd2		Tmem151a
Triple	7_20_11O	Csnk1g1	intron 12	disrupt CDS	chr9	65877252	4115	SAME		9_22_09D	6030458C11Rik		Tmem215
Triple	7_20_11O				chr9	82563793	3031			9_22_09D	Fbxl7		Tmem47
Triple	7_20_11O	Atr	intron 29	disrupt CDS	chr9	95816717	2908	OPPOSITE		9_22_09D	Ank		Tmem64
Triple	7_20_11O	Pik3cb	intron 8	disrupt CDS	chr9	98988372	6754	SAME		9_22_09D	Trio		Tmem67
Triple	7_20_11O	Mrpl3	3 prime	26.539 kb	chr9	105006345	12284	SAME		9_22_09D	Ubr5		Tmem68
Triple	7_20_11O	Fbxw24	5 prime	0.862 kb	chr9	109529435	3193	OPPOSITE		9_22_09D	A930017M01Rik		Tmpo
Triple	7_20_11O	Setd2	intron 17	disrupt CDS	chr9	110505454	11731	OPPOSITE		9_22_09D	Slc30a8		Tmsb4x
Triple	7_20_11O	4930428G15Rik	3 prime	61.008 kb	chr9	115312050	23111	SAME		9_22_09D	Mtbp		Tnfrsf1b
Triple	7_20_11O	Sgpl1	intron 2	disrupt CDS	chr10	60594508	7211	SAME		9_22_09D	Zhx2		Tnik
Triple	7_20_11O	Ank3	3 prime	48.410 kb	chr10	69538594	6983	SAME		9_22_09D	Syngr1		Tnpo1
Triple	7_20_11O	Specc1l	intron 16	disrupt CDS	chr10	74743325	16570	OPPOSITE		9_22_09D	Prickle1		Tomm5
Triple	7_20_11O	Dip2a	intron 18	disrupt CDS	chr10	75751478	15829	OPPOSITE		9_22_09D	Nell2		Topors
Triple	7_20_11O	Lrriq1	intron 13	disrupt CDS	chr10	102644361	16276	SAME		9_22_09D	Slx4		Tox3
Triple	7_20_11O	Frs2	intron 1	not disrupt CDS	chr10	116564227	17031	SAME		9_22_09D	Ppl		Tpd52l1
Triple	7_20_11O	Zpbp	intron 5	disrupt CDS	chr11	11308005	13706	SAME		9_22_09D	Rbfox1		Trio
Triple	7_20_11O	Grb10	intron 2	not disrupt CDS	chr11	11878606	2854	OPPOSITE		9_22_09D	Fgd4		Trmt11
Triple	7_20_11O	Pom121l12	5 prime	45.732 kb	chr11	14454587	10861	SAME		9_22_09D	Dvl3		Trps1
Triple	7_20_11O	Usp34	intron 10	disrupt CDS	chr11	23256022	4977	SAME		9_22_09D	Rfc4		Tspan14
Triple	7_20_11O	Ebf1	intron 6	disrupt CDS	chr11	44572454	11068	OPPOSITE		9_22_09D	Fgf12		Tsr2
Triple	7_20_11O	Gria1	3 prime	49.217 kb	chr11	57192963	5378	SAME		9_22_09D	Atp13a3		Ttc28
Triple	7_20_11O	Cltc	5 prime	5.573 kb	chr11	86576567	4168	OPPOSITE		9_22_09D	Ppp1r2		Ttc35
Triple	7_20_11O	Adam11	3 prime	10.259 kb	chr11	102651835	19551	OPPOSITE		9_22_09D	Pcyt1a		Ttc7b
Triple	7_20_11O	Enpp7	3 prime	0.987 kb	chr11	118855142	6490	OPPOSITE		9_22_09D	Zfp148		Tuba1a
Triple	7_20_11O				chr12	15176729	3338			9_22_09D	Kalrn		Tulp3
Triple	7_20_11O				chr12	15394962	4389			9_22_09D	Gtf2e1		Twistnb
Triple	7_20_11O	4921506M07Rik	3 prime	3.127 kb	chr12	58726223	6303	OPPOSITE		9_22_09D	Cd200r1		Txndc12
Triple	7_20_11O	Ctage5	intron 7	disrupt CDS	chr12	60252376	5470	SAME		9_22_09D	Pvrl3		Txndc16
Triple	7_20_11O	Exd2	intron 8	disrupt CDS	chr12	81596404	5629	SAME		9_22_09D	4930404A05Rik		Txndc5
Triple	7_20_11O				chr12	97732036	10455			9_22_09D	Olfr197		Txnrd3
Triple	7_20_11O	Ccdc85c	intron 1	disrupt CDS	chr12	109490250	8236	OPPOSITE		9_22_09D	Cggbp1		Ubap1
Triple	7_20_11O	Hrh2	intron 1	not disrupt CDS	chr13	54294686	3031	OPPOSITE		9_22_09D	Cadm2		Ube2d1
Triple	7_20_11O	Cplx2	5 prime	13.554 kb	chr13	54471724	3986	OPPOSITE		9_22_09D	4931420L22Rik		Ube2j2
Triple	7_20_11O				chr13	86841579	12638			9_22_09D	Hspa13		Ube2r2
Triple	7_20_11O	Cwc27	intron 12	disrupt CDS	chr13	105449478	22323	OPPOSITE		9_22_09D	Tiam1		Ube2r2
Triple	7_20_11O	Arl15	intron 2	disrupt CDS	chr13	114714228	4971	OPPOSITE		9_22_09D	Dyrk1a		Ubl3
Triple	7_20_11O				chr13	116504769	4940			9_22_09D	1600002D24Rik		Ubqln2
Triple	7_20_11O	Bmpr1a	intron 8	disrupt CDS	chr14	35240754	21459	SAME		9_22_09D	Bace2		Ubr5
Triple	7_20_11O	Bmpr1a	intron 7	disrupt CDS	chr14	35245564	57343	SAME		9_22_09D	Smoc2		Ubxn10
Triple	7_20_11O	Txndc16	3 prime	96.658 kb	chr14	45742411	9550	SAME		9_22_09D	9930021D14Rik		Ugcg
Triple	7_20_11O				chr14	111922405	16202			9_22_09D	Cpne5		Uggt2
Triple	7_20_11O	Gpc5	intron 7	disrupt CDS	chr14	116593943	22219	SAME		9_22_09D	Pde9a		Ugt2b35
Triple	7_20_11O	Fbxo4	intron 5	disrupt CDS	chr15	3921094	12299	SAME		9_22_09D	Brd4		Urgcp
Triple	7_20_11O				chr15	17312474	11223			9_22_09D	Znrd1as		Usp34
Triple	7_20_11O	Ctnnd2	intron 2	disrupt CDS	chr15	30306789	3439	SAME		9_22_09D	Supt3h		Usp34
Triple	7_20_11O				chr15	52310187	888			9_22_09D	Tjap1		Usp6nl
Triple	7_20_11O	D15Ertd621e	intron 19	disrupt CDS	chr15	58279858	10865	OPPOSITE		9_22_09D	4932415M13Rik		Veph1
Triple	7_20_11O	Sgsm3	intron 1	not disrupt CDS	chr15	80815257	27874	SAME		9_22_09D	Emilin2		Vmn2r120
Triple	7_20_11O	Arid2	intron 3	disrupt CDS	chr15	96132362	32924	SAME		9_22_09D	Galnt14		Vmn2r4
Triple	7_20_11O	Tuba1a	5 prime	11.484 kb	chr15	98795416	3379	OPPOSITE		9_22_09D	Nrxn1		Vmn2r59
Triple	7_20_11O	A230028O05Rik	exon 3	not disrupt CDS	chr16	25067411	5717	SAME		9_22_09D	Elp2		Vmn2r60
Triple	7_20_11O	Alcam	intron 14	disrupt CDS	chr16	52257008	3958	OPPOSITE		9_22_09D	Tcerg1		Vmn2r61
Triple	7_20_11O	Park2	intron 4	disrupt CDS	chr17	11606591	4059	OPPOSITE		9_22_09D	Smad2		Vps13d
Triple	7_20_11O	Gpr110	intron 2	not disrupt CDS	chr17	43422626	8829	OPPOSITE		9_22_09D	2210420H20Rik		Wdpcp
Triple	7_20_11O				chr17	92454826	9026			9_22_09D	Chka		Wdr1
Triple	7_20_11O	Rbbp8	intron 2	not disrupt CDS	chr18	11829250	8847	OPPOSITE		9_22_09D	Gpam		Wdr31
Triple	7_20_11O	Lama3	3 prime	26.269 kb	chr18	12767790	64384	OPPOSITE		9_22_09D	Slc9a7		Wdr96
Triple	7_20_11O	Cxxc5	intron 1	not disrupt CDS	chr18	35992781	37301	OPPOSITE		9_22_09D	Ankrd58		Whrn
Triple	7_20_11O	Ankhd1	intron 1	disrupt CDS	chr18	36720987	2657	OPPOSITE		9_22_09D	Hs6st2		Wwc1
Triple	7_20_11O				chr18	45231653	26526			9_22_09D	Taz		Xirp2
Triple	7_20_11O	Prr16	intron 1	disrupt CDS	chr18	51313269	5195	OPPOSITE		9_22_09D	Igbp1		Xpo4
Triple	7_20_11O	Slc12a2	5 prime	97.142 kb	chr18	58009333	13071	OPPOSITE		9_22_09D	Gm5127		Xrcc4
Triple	7_20_11O				chr18	69379210	2358			9_22_09D	A730046J19Rik		Xrn1
Triple	7_20_11O	Tcf4	intron 3	disrupt CDS	chr18	69533654	5171	OPPOSITE		9_22_09D	A230072E10Rik		Yaf2
Triple	7_20_11O	2010010A06Rik	5 prime	39.316 kb	chr18	75496299	14073	SAME		9_22_09D	9530051G07Rik		Zbed4
Triple	7_20_11O	Tmem151a	3 prime	6.196 kb	chr19	5079281	4455	OPPOSITE		9_22_09D	Ctps2		Zbtb16
Triple	7_20_11O				chr19	22036177	3828			9_22_09D	Tmsb4x		Zbtb20
Triple	7_20_11O	Htr7	intron 1	disrupt CDS	chr19	36076605	8968	OPPOSITE					Zc3h12c
Triple	7_20_11O	Pdlim1	intron 5	disrupt CDS	chr19	40301635	2971	SAME					Zcchc7
Triple	7_20_11O	Zfp518a	intron 2	not disrupt CDS	chr19	40979833	14187	OPPOSITE					Zcchc7
Triple	7_20_11O	Nt5c2	intron 1	disrupt CDS	chr19	47038201	3362	SAME					Zcchc7
Triple	7_20_11O	4930552P12Rik	5 prime	19.435 kb	chr19	55796129	5610	OPPOSITE					Zcchc8
Triple	7_20_11O	Gm14379	3 prime	2.898 kb	chrX	6958066	2881	SAME					Zeb2
Triple	7_20_11O	Ogt	intron 3	disrupt CDS	chrX	98843775	2814	SAME					Zfand5
Triple	9_22_09D	Frmd4a	intron 1	disrupt CDS	chr2	4149429	10968	OPPOSITE					Zfp148
Triple	9_22_09D	Usp6nl	3 prime	17.611 kb	chr2	6382477	4528	OPPOSITE					Zfp217
Triple	9_22_09D	1700061F12Rik	5 prime	94.368 kb	chr2	9024743	1956	OPPOSITE					Zfp442
Triple	9_22_09D	Olfm1	3 prime	29.916 kb	chr2	28116172	2965	OPPOSITE					Zfp462
Triple	9_22_09D	Abl1	intron 1	disrupt CDS	chr2	31555733	1955	SAME					Zfp518a
Triple	9_22_09D	Lmx1b	5 prime	84.075 kb	chr2	33580106	11746	OPPOSITE					Zfp541
Triple	9_22_09D				chr2	39481948	7855						Zfp608
Triple	9_22_09D	Lrp1b	intron 3	disrupt CDS	chr2	41806444	3948	OPPOSITE					Zfp609
Triple	9_22_09D	Kcnh7	intron 2	disrupt CDS	chr2	62835974	4159	OPPOSITE					Zfp644
Triple	9_22_09D	Kcnh7	intron 2	disrupt CDS	chr2	63005846	2274	SAME					Zfp709
Triple	9_22_09D	Xirp2	3 prime	56.052 kb	chr2	67420715	2779	SAME					Zfp831
Triple	9_22_09D	Gm14461	intron 2	not disrupt CDS	chr2	78097479	3929	OPPOSITE					Zfp867
Triple	9_22_09D				chr2	124683611	6126						Zfp930
Triple	9_22_09D	Bcl2l11	exon 4	not disrupt CDS	chr2	127987684	2168	SAME					Zhx2
Triple	9_22_09D	Ptpra	intron 6	disrupt CDS	chr2	130347831	15286	OPPOSITE					Zmiz1
Triple	9_22_09D	Nlgn1	intron 5	disrupt CDS	chr3	25380879	7688	OPPOSITE					Zmym3
Triple	9_22_09D	Nbea	intron 48	disrupt CDS	chr3	55480669	24949	SAME					Zmym5
Triple	9_22_09D	Nbea	intron 1	disrupt CDS	chr3	55938763	1777	SAME					Zmynd8
Triple	9_22_09D	Vmn2r4	5 prime	42.222 kb	chr3	64256201	2571	OPPOSITE					Znrd1as
Triple	9_22_09D				chr3	67586907	5065						Znrf3
Triple	9_22_09D	Ppm1l	intron 1	disrupt CDS	chr3	69168912	2985	SAME					Zpbp
Triple	9_22_09D	4921511C10Rik	3 prime	25.003 kb	chr3	79082838	2318	OPPOSITE
Triple	9_22_09D	Tmem144	intron 5	disrupt CDS	chr3	79631929	4991	SAME
Triple	9_22_09D	Gria2	3 prime	173.064 kb	chr3	80433649	3354	SAME
Triple	9_22_09D	Npy2r	5 prime	10.871 kb	chr3	82362878	2179	SAME
Triple	9_22_09D	Plrg1	3 prime	86.007 kb	chr3	82962220	1587	SAME
Triple	9_22_09D	Prpf3	intron 4	disrupt CDS	chr3	95651884	3301	SAME
Triple	9_22_09D	Bcar3	intron 3	disrupt CDS	chr3	122173954	5055	SAME
Triple	9_22_09D	Pdha2	3 prime	65.982 kb	chr3	140809337	3625	SAME
Triple	9_22_09D				chr3	147438962	4186
Triple	9_22_09D	Fubp1	intron 2	disrupt CDS	chr3	151878375	2447	OPPOSITE
Triple	9_22_09D	Tgs1	intron 9	disrupt CDS	chr4	3529069	1647	SAME
Triple	9_22_09D				chr4	5106604	3060
Triple	9_22_09D	4930423M02Rik	5 prime	51.815 kb	chr4	5517616	1499	OPPOSITE
Triple	9_22_09D				chr4	9061338	1528
Triple	9_22_09D	1700123O12Rik	3 prime	319.060 kb	chr4	10405889	3059	OPPOSITE
Triple	9_22_09D				chr4	12325145	7741
Triple	9_22_09D				chr4	12447164	1830
Triple	9_22_09D	Osgin2	intron 1	disrupt CDS	chr4	15935953	3026	SAME
Triple	9_22_09D	Mmp16	intron 1	disrupt CDS	chr4	17785078	2352	SAME
Triple	9_22_09D				chr4	18293972	3780
Triple	9_22_09D				chr4	30427558	1904
Triple	9_22_09D				chr4	30431569	3890
Triple	9_22_09D	Bach2	intron 1	not disrupt CDS	chr4	32529323	6367	SAME
Triple	9_22_09D	Akirin2	intron 1	disrupt CDS	chr4	34503076	2196	OPPOSITE
Triple	9_22_09D	Slc35a1	5 prime	10.099 kb	chr4	34644786	2646	OPPOSITE
Triple	9_22_09D	Mob3b	intron 2	disrupt CDS	chr4	34942625	7966	SAME
Triple	9_22_09D				chr4	37278358	2373
Triple	9_22_09D				chr4	37279945	40814
Triple	9_22_09D	1700009N14Rik	3 prime	58.634 kb	chr4	39457445	4346	OPPOSITE
Triple	9_22_09D				chr4	39780103	4462
Triple	9_22_09D				chr4	39933584	3819
Triple	9_22_09D	Aptx	3 prime	40.065 kb	chr4	40609884	3409	OPPOSITE
Triple	9_22_09D	B4galt1	intron 1	disrupt CDS	chr4	40784695	1702	OPPOSITE
Triple	9_22_09D	Aqp3	intron 1	disrupt CDS	chr4	41043604	1900	OPPOSITE
Triple	9_22_09D	Reck	intron 6	disrupt CDS	chr4	43919971	4135	SAME
Triple	9_22_09D	Pax5	3 prime	179.708 kb	chr4	44543604	1850	OPPOSITE
Triple	9_22_09D	Invs	intron 16	disrupt CDS	chr4	48441557	36218	OPPOSITE
Triple	9_22_09D	Tal2	5 prime	10.290 kb	chr4	53789467	2554	OPPOSITE
Triple	9_22_09D	AI314180	intron 8	disrupt CDS	chr4	58876586	2606	SAME
Triple	9_22_09D	Hsdl2	intron 1	disrupt CDS	chr4	59604771	7156	OPPOSITE
Triple	9_22_09D	Snx30	intron 8	disrupt CDS	chr4	59907908	11240	OPPOSITE
Triple	9_22_09D	Slc31a1	intron 1	not disrupt CDS	chr4	62026831	5721	SAME
Triple	9_22_09D	Col27a1	intron 28	disrupt CDS	chr4	62961272	7158	SAME
Triple	9_22_09D	Pappa	5 prime	261.803 kb	chr4	64756740	3001	OPPOSITE
Triple	9_22_09D	Astn2	intron 12	disrupt CDS	chr4	65336367	4290	SAME
Triple	9_22_09D				chr4	74510068	5590
Triple	9_22_09D				chr4	74510070	3905
Triple	9_22_09D				chr4	79317808	2891
Triple	9_22_09D	Frem1	intron 15	disrupt CDS	chr4	82623247	1701	SAME
Triple	9_22_09D	Cntln	intron 10	disrupt CDS	chr4	84650804	10199	OPPOSITE
Triple	9_22_09D				chr4	85488062	2477
Triple	9_22_09D	Fam154a	intron 1	disrupt CDS	chr4	86171261	3883	OPPOSITE
Triple	9_22_09D	Ptplad2	5 prime	37.276 kb	chr4	88122106	3852	OPPOSITE
Triple	9_22_09D	Ifna9	3 prime	8.778 kb	chr4	88229511	4383	OPPOSITE
Triple	9_22_09D				chr4	89784249	6340
Triple	9_22_09D				chr4	91480554	2579
Triple	9_22_09D	Nfia	intron 2	disrupt CDS	chr4	97534263	4394	SAME
Triple	9_22_09D	Efcab7	intron 2	disrupt CDS	chr4	99508532	5047	SAME
Triple	9_22_09D	Mier1	intron 2	disrupt CDS	chr4	102802990	2756	OPPOSITE
Triple	9_22_09D	Dmrtb1	5 prime	63.309 kb	chr4	107420076	22671	SAME
Triple	9_22_09D	Osbpl9	intron 2	disrupt CDS	chr4	108836384	1423	SAME
Triple	9_22_09D	Rnf11	5 prime	19.029 kb	chr4	109168139	4302	SAME
Triple	9_22_09D	Agbl4	intron 3	disrupt CDS	chr4	110470815	2189	SAME
Triple	9_22_09D	Hivep3	intron 1	not disrupt CDS	chr4	119656657	19593	SAME
Triple	9_22_09D	Foxo6	5 prime	98.809 kb	chr4	120058675	27533	OPPOSITE
Triple	9_22_09D	Rims3	intron 2	disrupt CDS	chr4	120556980	6913	SAME
Triple	9_22_09D	Bmp8a	intron 1	disrupt CDS	chr4	123006237	3001	OPPOSITE
Triple	9_22_09D	Stx12	intron 1	disrupt CDS	chr4	132439240	10882	SAME
Triple	9_22_09D	Nr0b2	intron 1	disrupt CDS	chr4	133110408	6272	OPPOSITE
Triple	9_22_09D	Arid1a	5 prime	52.276 kb	chr4	133361802	1626	SAME
Triple	9_22_09D	Nphp4	3 prime	38.362 kb	chr4	151975655	2965	SAME
Triple	9_22_09D	Ski	intron 1	disrupt CDS	chr4	154548698	4017	SAME
Triple	9_22_09D	Pclo	5 prime	320.869 kb	chr5	14475137	3910	SAME
Triple	9_22_09D	Ptpn12	intron 1	disrupt CDS	chr5	20551803	4668	OPPOSITE
Triple	9_22_09D	En2	intron 1	disrupt CDS	chr5	28496384	1950	SAME
Triple	9_22_09D	Poln	intron 15	disrupt CDS	chr5	34429886	3355	OPPOSITE
Triple	9_22_09D	D5Ertd579e	intron 1	not disrupt CDS	chr5	37082583	1773	OPPOSITE
Triple	9_22_09D				chr5	41674263	3033
Triple	9_22_09D	Sel1l3	intron 2	disrupt CDS	chr5	53581862	2293	SAME
Triple	9_22_09D	Ugt2b35	5 prime	20.380 kb	chr5	87421919	18814	OPPOSITE
Triple	9_22_09D	A930011G23Rik	intron 2	not disrupt CDS	chr5	99894873	2660	SAME
Triple	9_22_09D	Ttc28	intron 5	disrupt CDS	chr5	111536477	6865	OPPOSITE
Triple	9_22_09D	Clip1	intron 8	disrupt CDS	chr5	124087812	1768	OPPOSITE
Triple	9_22_09D	Ran	3 prime	65.507 kb	chr5	129595703	1553	OPPOSITE
Triple	9_22_09D	Micall2	5 prime	8.877 kb	chr5	140221164	135295	OPPOSITE
Triple	9_22_09D	C1galt1	3 prime	82.001 kb	chr6	7904043	9637	OPPOSITE
Triple	9_22_09D	Agbl3	intron 14	disrupt CDS	chr6	34782412	3020	SAME
Triple	9_22_09D	2010107G12Rik	5 prime	11.812 kb	chr6	34939811	1404	SAME
Triple	9_22_09D	Cnot4	intron 1	not disrupt CDS	chr6	35039748	2569	OPPOSITE
Triple	9_22_09D	Creb3l2	5 prime	8.006 kb	chr6	37400154	4846	OPPOSITE
Triple	9_22_09D				chr6	39956308	129473
Triple	9_22_09D				chr6	59854029	1999
Triple	9_22_09D				chr6	66312461	2488
Triple	9_22_09D				chr6	93232230	1436
Triple	9_22_09D	Lrig1	5 prime	25.355 kb	chr6	94675494	12745	SAME
Triple	9_22_09D	4930511E03Rik	5 prime	38.279 kb	chr6	94863260	2209	SAME
Triple	9_22_09D	Rybp	5 prime	29.886 kb	chr6	100267238	21865	OPPOSITE
Triple	9_22_09D	Rybp	5 prime	30.056 kb	chr6	100267408	13516	OPPOSITE
Triple	9_22_09D	Rybp	5 prime	32.855 kb	chr6	100270207	1602	SAME
Triple	9_22_09D	Tmcc1	5 prime	10.800 kb	chr6	116154192	26912	OPPOSITE
Triple	9_22_09D	Ndufa9	intron 3	disrupt CDS	chr6	126793117	2873	SAME
Triple	9_22_09D	Fgf23	5 prime	26.525 kb	chr6	127004901	5672	SAME
Triple	9_22_09D	Kap	5 prime	86.170 kb	chr6	133889855	5421	SAME
Triple	9_22_09D	Dusp16	intron 1	not disrupt CDS	chr6	134731296	4152	OPPOSITE
Triple	9_22_09D	Prkcc	intron 14	disrupt CDS	chr7	3326842	2135	OPPOSITE
Triple	9_22_09D	Ppp1r12c	intron 4	disrupt CDS	chr7	4440495	1899	SAME
Triple	9_22_09D	Gltscr1	5 prime	15.238 kb	chr7	16600082	8516	OPPOSITE
Triple	9_22_09D	Prx	intron 5	disrupt CDS	chr7	28298236	5113	OPPOSITE
Triple	9_22_09D	2310022A10Rik	3 prime	2.029 kb	chr7	28369146	21498	OPPOSITE
Triple	9_22_09D	Abpd	5 prime	89.687 kb	chr7	34241025	1988	SAME
Triple	9_22_09D	Fam71e1	intron 3	disrupt CDS	chr7	51754909	2720	SAME
Triple	9_22_09D	E2f8	intron 2	disrupt CDS	chr7	56134895	5466	SAME
Triple	9_22_09D	Nell1	intron 16	disrupt CDS	chr7	58097080	5640	SAME
Triple	9_22_09D	Gabrb3	3 prime	12.385 kb	chr7	65096556	8931	OPPOSITE
Triple	9_22_09D				chr7	81319613	2365
Triple	9_22_09D	Sbf2	intron 2	disrupt CDS	chr7	117642908	3613	OPPOSITE
Triple	9_22_09D	Tead1	intron 1	not disrupt CDS	chr7	119880902	17565	OPPOSITE
Triple	9_22_09D	Pik3c2a	intron 8	disrupt CDS	chr7	123529935	3556	OPPOSITE
Triple	9_22_09D				chr7	131980421	1760
Triple	9_22_09D	Dock1	intron 1	disrupt CDS	chr7	141870016	1727	SAME
Triple	9_22_09D	Sigirr	intron 5	disrupt CDS	chr7	148278772	6905	SAME
Triple	9_22_09D	Kcnq1	intron 11	disrupt CDS	chr7	150489388	1759	SAME
Triple	9_22_09D				chr8	5365316	2835
Triple	9_22_09D	Tfdp1	intron 1	disrupt CDS	chr8	13352653	3076	OPPOSITE
Triple	9_22_09D	Csmd1	intron 15	disrupt CDS	chr8	16226688	1797	OPPOSITE
Triple	9_22_09D	Zfp930	intron 1	disrupt CDS	chr8	71734803	5649	SAME
Triple	9_22_09D				chr8	111634372	5298
Triple	9_22_09D				chr9	11419867	2938
Triple	9_22_09D	Cwc15	intron 6	disrupt CDS	chr9	14314426	2918	SAME
Triple	9_22_09D	Eepd1	3 prime	14.340 kb	chr9	25426035	1748	SAME
Triple	9_22_09D	Dennd4a	intron 34	disrupt CDS	chr9	64764743	2398	SAME
Triple	9_22_09D	Rfx7	intron 1	disrupt CDS	chr9	72412025	4265	OPPOSITE
Triple	9_22_09D	Xrn1	intron 27	disrupt CDS	chr9	95917171	2642	OPPOSITE
Triple	9_22_09D				chr10	4070302	7805
Triple	9_22_09D	Akap12	5 prime	11.138 kb	chr10	6091350	2297	SAME
Triple	9_22_09D	Grm1	intron 2	disrupt CDS	chr10	10764488	4100	OPPOSITE
Triple	9_22_09D	Taar7b	3 prime	3.576 kb	chr10	23724397	3267	SAME
Triple	9_22_09D	Rnf146	5 prime	61.473 kb	chr10	29143721	3178	OPPOSITE
Triple	9_22_09D	Trmt11	intron 8	disrupt CDS	chr10	30285650	7183	OPPOSITE
Triple	9_22_09D				chr10	37066468	4837
Triple	9_22_09D				chr10	49712858	1555
Triple	9_22_09D	Pcdh15	intron 1	not disrupt CDS	chr10	73380337	3144	SAME
Triple	9_22_09D	Pwp1	intron 1	disrupt CDS	chr10	85336617	18810	SAME
Triple	9_22_09D	Spic	3 prime	37.610 kb	chr10	88108158	2992	SAME
Triple	9_22_09D	Slc5a8	intron 3	disrupt CDS	chr10	88358376	2053	OPPOSITE
Triple	9_22_09D	Btg1	3 prime	89.932 kb	chr10	96175377	4220	SAME
Triple	9_22_09D	Ppfia2	intron 2	disrupt CDS	chr10	105934606	1736	OPPOSITE
Triple	9_22_09D	Slc16a7	5 prime	60.487 kb	chr10	124826078	3517	SAME
Triple	9_22_09D	Olfr802	5 prime	0.396 kb	chr10	129120189	1730	OPPOSITE
Triple	9_22_09D	5830405N20Rik	intron 4	disrupt CDS	chr10	129792456	6782	SAME
Triple	9_22_09D	Ewsr1	intron 1	disrupt CDS	chr11	4996442	4290	SAME
Triple	9_22_09D	Wdpcp	intron 10	disrupt CDS	chr11	21617018	1919	SAME
Triple	9_22_09D	Odz2	intron 2	disrupt CDS	chr11	36518437	3659	SAME
Triple	9_22_09D	C1qtnf2	intron 2	disrupt CDS	chr11	43296698	2708	SAME
Triple	9_22_09D	Col23a1	intron 1	disrupt CDS	chr11	51125356	3620	SAME
Triple	9_22_09D	Anxa6	intron 2	disrupt CDS	chr11	54834595	11853	OPPOSITE
Triple	9_22_09D	Dnahc9	intron 41	disrupt CDS	chr11	65803020	4664	SAME
Triple	9_22_09D	Myo1d	intron 6	disrupt CDS	chr11	80491150	4699	SAME
Triple	9_22_09D	Spag9	intron 23	disrupt CDS	chr11	93970041	2017	OPPOSITE
Triple	9_22_09D	Skap1	intron 4	disrupt CDS	chr11	96419154	2786	OPPOSITE
Triple	9_22_09D	Socs7	3 prime	45.283 kb	chr11	97305139	2415	SAME
Triple	9_22_09D	Dnajc7	intron 6	disrupt CDS	chr11	100452972	16144	OPPOSITE
Triple	9_22_09D	Slc39a11	5 prime	3.194 kb	chr11	113430323	8497	OPPOSITE
Triple	9_22_09D	D11Wsu47e	intron 2	disrupt CDS	chr11	113552584	2138	OPPOSITE
Triple	9_22_09D	Laptm4a	intron 1	disrupt CDS	chr12	8933114	4227	OPPOSITE
Triple	9_22_09D				chr12	31383127	2170
Triple	9_22_09D	Scfd1	intron 2	disrupt CDS	chr12	52487058	3178	OPPOSITE
Triple	9_22_09D	Nubpl	intron 3	disrupt CDS	chr12	53241090	3711	SAME
Triple	9_22_09D	Akap6	intron 8	disrupt CDS	chr12	54113707	1572	OPPOSITE
Triple	9_22_09D	Rad51l1	intron 7	disrupt CDS	chr12	80711889	2953	SAME
Triple	9_22_09D	Ngb	5 prime	1.661 kb	chr12	88445150	3369	SAME
Triple	9_22_09D	Foxn3	intron 4	disrupt CDS	chr12	100458839	2911	OPPOSITE
Triple	9_22_09D	Larp4b	exon 18	not disrupt CDS	chr13	9170936	3432	SAME
Triple	9_22_09D	5033411D12Rik	intron 13	disrupt CDS	chr13	16955100	2750	OPPOSITE
Triple	9_22_09D	Eci2	5 prime	41.542 kb	chr13	35127555	2513	SAME
Triple	9_22_09D	Fars2	intron 5	disrupt CDS	chr13	36545155	5083	SAME
Triple	9_22_09D	Atxn1	intron 1	not disrupt CDS	chr13	46054050	5277	OPPOSITE
Triple	9_22_09D	5133401N09Rik	3 prime	7.785 kb	chr13	58273839	2855	SAME
Triple	9_22_09D	Fam172a	intron 1	not disrupt CDS	chr13	77861686	7440	SAME
Triple	9_22_09D				chr13	85047589	1937
Triple	9_22_09D	Tnpo1	intron 1	disrupt CDS	chr13	99666723	5181	OPPOSITE
Triple	9_22_09D				chr14	16426189	1691
Triple	9_22_09D	Tspan14	intron 1	not disrupt CDS	chr14	41756469	3634	SAME
Triple	9_22_09D				chr14	54723389	2445
Triple	9_22_09D	Kpna3	intron 1	disrupt CDS	chr14	62049102	5922	OPPOSITE
Triple	9_22_09D	Ints6	intron 4	disrupt CDS	chr14	63358820	4463	OPPOSITE
Triple	9_22_09D	Ptk2b	intron 2	disrupt CDS	chr14	66818058	2122	SAME
Triple	9_22_09D	Med4	5 prime	24.170 kb	chr14	73894182	6971	SAME
Triple	9_22_09D				chr14	82328677	1696
Triple	9_22_09D	4930524C18Rik	5 prime	101.745 kb	chr14	115158804	1925	OPPOSITE
Triple	9_22_09D	Pdzd2	intron 1	disrupt CDS	chr15	12442848	4976	OPPOSITE
Triple	9_22_09D	6030458C11Rik	3 prime	43.161 kb	chr15	12711251	2050	OPPOSITE
Triple	9_22_09D				chr15	18473678	1831
Triple	9_22_09D				chr15	19280552	2703
Triple	9_22_09D				chr15	23988621	1526
Triple	9_22_09D	Fbxl7	intron 2	disrupt CDS	chr15	26562099	3962	OPPOSITE
Triple	9_22_09D	Fbxl7	intron 2	disrupt CDS	chr15	26652440	6943	OPPOSITE
Triple	9_22_09D	Ank	intron 1	disrupt CDS	chr15	27405628	6784	SAME
Triple	9_22_09D	Trio	intron 34	disrupt CDS	chr15	27729529	5738	SAME
Triple	9_22_09D	Ubr5	exon 59	not disrupt CDS	chr15	37897318	1716	SAME
Triple	9_22_09D	A930017M01Rik	5 prime	34.132 kb	chr15	44682157	1851	SAME
Triple	9_22_09D	Slc30a8	3 prime	95.988 kb	chr15	52263276	1500	OPPOSITE
Triple	9_22_09D	Mtbp	3 prime	6.834 kb	chr15	55464812	1556	SAME
Triple	9_22_09D	Zhx2	intron 1	not disrupt CDS	chr15	57564206	8754	SAME
Triple	9_22_09D	Syngr1	intron 1	disrupt CDS	chr15	79923004	16589	OPPOSITE
Triple	9_22_09D	Prickle1	intron 1	not disrupt CDS	chr15	93396670	3126	OPPOSITE
Triple	9_22_09D	Nell2	intron 3	disrupt CDS	chr15	95342337	9147	SAME
Triple	9_22_09D	Slx4	intron 1	disrupt CDS	chr16	3999538	2750	SAME
Triple	9_22_09D	Ppl	intron 1	disrupt CDS	chr16	5114049	8424	OPPOSITE
Triple	9_22_09D	Rbfox1	intron 1	disrupt CDS	chr16	7121248	2954	SAME
Triple	9_22_09D	Fgd4	intron 3	disrupt CDS	chr16	16487073	1767	OPPOSITE
Triple	9_22_09D	Dvl3	exon 3	disrupt CDS	chr16	20523487	2999	SAME
Triple	9_22_09D	Rfc4	intron 3	disrupt CDS	chr16	23124479	2398	SAME
Triple	9_22_09D	Fgf12	5 prime	54.180 kb	chr16	28807468	3073	OPPOSITE
Triple	9_22_09D	Atp13a3	5 prime	29.467 kb	chr16	30418083	2636	SAME
Triple	9_22_09D	Ppp1r2	exon 6	not disrupt CDS	chr16	31252483	5574	SAME
Triple	9_22_09D	Pcyt1a	intron 1	not disrupt CDS	chr16	32447908	7642	OPPOSITE
Triple	9_22_09D	Zfp148	intron 7	disrupt CDS	chr16	33479326	2816	SAME
Triple	9_22_09D	Kalrn	5 prime	42.883 kb	chr16	34556996	3071	SAME
Triple	9_22_09D	Gtf2e1	intron 3	disrupt CDS	chr16	37516139	2134	OPPOSITE
Triple	9_22_09D	Gtf2e1	intron 3	disrupt CDS	chr16	37522174	51425	OPPOSITE
Triple	9_22_09D				chr16	43058448	2259
Triple	9_22_09D	Cd200r1	3 prime	4.379 kb	chr16	44799469	8160	SAME
Triple	9_22_09D	Pvrl3	intron 2	disrupt CDS	chr16	46459811	1561	SAME
Triple	9_22_09D	4930404A05Rik	3 prime	86.370 kb	chr16	52729487	8837	OPPOSITE
Triple	9_22_09D	Olfr197	3 prime	3.852 kb	chr16	59182455	1929	OPPOSITE
Triple	9_22_09D	Cggbp1	5 prime	30.116 kb	chr16	64829201	2510	SAME
Triple	9_22_09D				chr16	66341137	2420
Triple	9_22_09D	Cadm2	intron 1	disrupt CDS	chr16	67384926	1470	OPPOSITE
Triple	9_22_09D				chr16	68669696	2801
Triple	9_22_09D				chr16	69378924	3501
Triple	9_22_09D	4931420L22Rik	3 prime	38.937 kb	chr16	71178211	1909	OPPOSITE
Triple	9_22_09D	Hspa13	3 prime	32.368 kb	chr16	75734695	2276	OPPOSITE
Triple	9_22_09D				chr16	80275792	2495
Triple	9_22_09D	Tiam1	intron 6	disrupt CDS	chr16	89877168	5073	OPPOSITE
Triple	9_22_09D	Dyrk1a	intron 6	disrupt CDS	chr16	94891163	3050	SAME
Triple	9_22_09D	1600002D24Rik	intron 1	not disrupt CDS	chr16	96095977	6130	SAME
Triple	9_22_09D	Bace2	5 prime	83.821 kb	chr16	97576798	3967	SAME
Triple	9_22_09D	Smoc2	3 prime	62.254 kb	chr17	14604051	42270	SAME
Triple	9_22_09D	9930021D14Rik	exon 3	disrupt CDS	chr17	24611587	2289	OPPOSITE
Triple	9_22_09D	Cpne5	intron 8	disrupt CDS	chr17	29338264	16356	OPPOSITE
Triple	9_22_09D	Pde9a	intron 14	disrupt CDS	chr17	31604509	1807	OPPOSITE
Triple	9_22_09D	Brd4	intron 12	disrupt CDS	chr17	32346123	13176	SAME
Triple	9_22_09D	Znrd1as	intron 1	disrupt CDS	chr17	37097505	2318	SAME
Triple	9_22_09D	Supt3h	3 prime	14.184 kb	chr17	45270417	1500	SAME
Triple	9_22_09D	Tjap1	intron 2	not disrupt CDS	chr17	46415041	7669	SAME
Triple	9_22_09D	4932415M13Rik	5 prime	11.745 kb	chr17	53853313	3018	OPPOSITE
Triple	9_22_09D				chr17	55434714	3222
Triple	9_22_09D	Emilin2	intron 2	disrupt CDS	chr17	71656601	3347	SAME
Triple	9_22_09D	Galnt14	intron 1	disrupt CDS	chr17	73931580	6466	SAME
Triple	9_22_09D				chr17	77621187	1978
Triple	9_22_09D	Nrxn1	intron 4	disrupt CDS	chr17	91333252	1380	SAME
Triple	9_22_09D				chr18	16324596	5324
Triple	9_22_09D	Elp2	3 prime	5.887 kb	chr18	24803218	2198	SAME
Triple	9_22_09D	Tcerg1	intron 14	disrupt CDS	chr18	42718527	1439	SAME
Triple	9_22_09D				chr18	55762841	2770
Triple	9_22_09D	Smad2	intron 3	disrupt CDS	chr18	76447532	3463	OPPOSITE
Triple	9_22_09D	2210420H20Rik	5 prime	32.392 kb	chr18	82960823	3053	SAME
Triple	9_22_09D				chr18	88165372	3140
Triple	9_22_09D	Chka	intron 1	disrupt CDS	chr19	3853752	9587	OPPOSITE
Triple	9_22_09D				chr19	19960165	3286
Triple	9_22_09D	Gpam	5 prime	11.048 kb	chr19	55184985	4402	SAME
Triple	9_22_09D	Slc9a7	intron 1	disrupt CDS	chrX	19822836	3068	SAME
Triple	9_22_09D	Ankrd58	5 prime	26.384 kb	chrX	34564029	2190	SAME
Triple	9_22_09D				chrX	43367806	2808
Triple	9_22_09D	Hs6st2	intron 2	disrupt CDS	chrX	48895698	2485	OPPOSITE
Triple	9_22_09D	Taz	intron 4	disrupt CDS	chrX	71532840	1402	OPPOSITE
Triple	9_22_09D	Igbp1	5 prime	29.718 kb	chrX	97681746	8145	SAME
Triple	9_22_09D	Gm5127	intron 1	not disrupt CDS	chrX	103846008	5061	SAME
Triple	9_22_09D	A730046J19Rik	3 prime	40.221 kb	chrX	140641038	1972	OPPOSITE
Triple	9_22_09D	A230072E10Rik	3 prime	128.026 kb	chrX	147648396	3142	SAME
Triple	9_22_09D	9530051G07Rik	intron 2	not disrupt CDS	chrX	149477014	4911	SAME
Triple	9_22_09D	Ctps2	intron 3	not disrupt CDS	chrX	159348508	4126	SAME
Triple	9_22_09D	Tmsb4x	3 prime	55.424 kb	chrX	163591726	1776	SAME

## Sheet: raw SB
Class	Tumor ID	Gene	Insert Location	Putative Effect	Chromosome	Base Pair		Orientation						2006-09-01
Double	10_25_11N	St8sia6	intron 4	disrupt CDS	chr2	13602932	5817	SAME			10_25_11N	38961		1190002F15Rik
Double	10_25_11N	Rapgef4	intron 1	disrupt CDS	chr2	71848773	2613	SAME			10_25_11N	1190002F15Rik		3110082I17Rik
Double	10_25_11N	Ano3	intron 1	disrupt CDS	chr2	110757069	1588	OPPOSITE			10_25_11N	3110082I17Rik		4930404H21Rik
Double	10_25_11N	Dlgap4	intron 2	not disrupt CDS	chr2	156512340	2189	OPPOSITE			10_25_11N	4930404H21Rik		4930565D16Rik
Double	10_25_11N	Myl9	3 prime	25.452 kb	chr2	156632845	4571	SAME			10_25_11N	4930565D16Rik		9130015L21Rik
Double	10_25_11N	Tgif2	5 prime	20.544 kb	chr2	156660723	2024	SAME			10_25_11N	9130015L21Rik		Actn2
Double	10_25_11N	9130015L21Rik	3 prime	63.908 kb	chr2	159930264	2001	OPPOSITE			10_25_11N	Actn2		Aff4
Double	10_25_11N	Mir124a-3	5 prime	18.340 kb	chr2	180610472	2740	SAME			10_25_11N	Aff4		Akr1c13
Double	10_25_11N	Nlgn1	intron 5	disrupt CDS	chr3	25384352	2126	SAME			7_13_11P	Akr1c13		Ano3
Double	10_25_11N	Nlgn1	intron 3	disrupt CDS	chr3	25943854	2820	OPPOSITE			10_25_11N	Ano3		Aptx
Double	10_25_11N	Egfem1	3 prime	43.903 kb	chr3	29633881	2348	SAME			10_25_11N	Aptx		Atp1b3
Double	10_25_11N	Fat4	3 prime	7.910 kb	chr3	38918815	2615	SAME			10_25_11N	Atp1b3		Atp2b2
Double	10_25_11N	Nbea	intron 41	disrupt CDS	chr3	55571120	15668	SAME			10_25_11N	Atp2b2		Atxn1
Double	10_25_11N	4930565D16Rik	3 prime	31.493 kb	chr3	84152350	4625	OPPOSITE			10_25_11N	Atxn1		BC096441
Double	10_25_11N	Vangl1	intron 4	disrupt CDS	chr3	101971829	26354	OPPOSITE			10_25_11N	BC096441		Bre
Double	10_25_11N				chr4	10179165	1751				10_25_11N	Bre		C630043F03Rik
Double	10_25_11N	Plekhf2	3 prime	33.245 kb	chr4	10901521	8604	OPPOSITE			10_25_11N	C630043F03Rik		C630043F03Rik
Double	10_25_11N				chr4	12563726	3112				10_25_11N	Cadps2		Cadps2
Double	10_25_11N	Srsf12	intron 1	disrupt CDS	chr4	33310866	2188	OPPOSITE			10_25_11N	Ccdc88c		Ccdc88c
Double	10_25_11N	Rngtt	intron 6	disrupt CDS	chr4	33420814	3415	OPPOSITE			10_25_11N	Cdk13		Cdk13
Double	10_25_11N	Aptx	exon 8	not disrupt CDS	chr4	40630128	11501	SAME			10_25_11N	Cdk5rap2		Cdk5rap2
Double	10_25_11N	Ubap2	intron 11	disrupt CDS	chr4	41162006	3508	SAME			7_15_11T	Cdk5rap2		Cdk5rap2
Double	10_25_11N	Reck	intron 2	disrupt CDS	chr4	43905997	2393	SAME			7_15_11T	Cecr2		Cecr2
Double	10_25_11N	Pax5	5 prime	21.548 kb	chr4	44744860	1781	OPPOSITE			10_25_11N	Ciapin1		Ciapin1
Double	10_25_11N	Gm829	intron 1	disrupt CDS	chr4	45726083	4283	OPPOSITE			10_25_11N	Cog2		Cog2
Double	10_25_11N	Ptpn3	intron 9	disrupt CDS	chr4	57259257	39417	OPPOSITE			10_25_11N	Csmd1		Csmd1
Double	10_25_11N				chr4	67755665	1953				10_25_11N	Cux1		Cux1
Double	10_25_11N	Dbc1	3 prime	197.232 kb	chr4	68418199	3593	OPPOSITE			7_15_11T	Cyyr1		Cyyr1
Double	10_25_11N				chr4	68816676	1758				10_25_11N	D730048J04Rik		D730048J04Rik
Double	10_25_11N	Cdk5rap2	intron 3	disrupt CDS	chr4	70044825	1633	OPPOSITE			10_25_11N	Dapk2		Dapk2
Double	10_25_11N	C630043F03Rik	3 prime	18.717 kb	chr4	71883681	3534	OPPOSITE			10_25_11N	Dbc1		Dbc1
Double	10_25_11N	C630043F03Rik	3 prime	75.726 kb	chr4	71940690	12210	OPPOSITE			10_25_11N	Def8		Def8
Double	10_25_11N				chr4	72730794	1886				10_25_11N	Depdc5		Depdc5
Double	10_25_11N				chr4	76724841	12497				10_25_11N	Dlgap4		Dlgap4
Double	10_25_11N	Gm12603	3 prime	25.949 kb	chr4	88756463	5941	SAME			10_25_11N	Dyrk1a		Dyrk1a
Double	10_25_11N				chr4	92371005	2863				10_25_11N	Egfem1		Egfem1
Double	10_25_11N	Nfia	intron 1	disrupt CDS	chr4	97362014	1714	SAME			10_25_11N	Eif4g3		Eif4g3
Double	10_25_11N	Pgm2	3 prime	36.885 kb	chr4	99696784	2835	SAME			10_25_11N	Elavl4		Elavl4
Double	10_25_11N				chr4	103347716	5338				10_25_11N	Ephb1		Ephb1
Double	10_25_11N	Usp24	intron 3	disrupt CDS	chr4	106015546	7393	OPPOSITE			10_25_11N	Eras		Eras
Double	10_25_11N	Elavl4	3 prime	106.160 kb	chr4	109853279	23089	OPPOSITE			10_25_11N	Eri3		Eri3
Double	10_25_11N	Slc5a9	intron 6	disrupt CDS	chr4	111564225	125280	SAME			7_15_11T	Etnk1		Etnk1
Double	10_25_11N	Skint11	3 prime	77.419 kb	chr4	113995052	11787	SAME			10_25_11N	Faah		Faah
Double	10_25_11N	Faah	3 prime	33.675 kb	chr4	115656832	3116	SAME			10_25_11N	Fam50b		Fam50b
Double	10_25_11N	Rnf220	intron 3	disrupt CDS	chr4	116975704	2209	OPPOSITE			10_25_11N	Fat4		Fat4
Double	10_25_11N	Rnf220	intron 2	disrupt CDS	chr4	117023603	3683	OPPOSITE			10_25_11N	Fbxw11		Fbxw11
Double	10_25_11N	Eri3	intron 7	disrupt CDS	chr4	117297172	2902	SAME			10_25_11N	Flnb		Flnb
Double	10_25_11N	Tie1	intron 14	disrupt CDS	chr4	118149871	3476	OPPOSITE			10_25_11N	Fyn		Fyn
Double	10_25_11N	Macf1	intron 18	disrupt CDS	chr4	123180756	3578	OPPOSITE			10_25_11N	Gltp		Gene
Double	10_25_11N	Eif4g3	intron 4	disrupt CDS	chr4	137642523	17583	SAME			10_25_11N	Gm12603		Gltp
Double	10_25_11N	Gm694	5 prime	7.610 kb	chr4	140999630	1807	SAME			10_25_11N	Gm694		Gm12603
Double	10_25_11N	Bre	intron 11	disrupt CDS	chr5	32371786	4672	SAME			10_25_11N	Gm829		Gm694
Double	10_25_11N	Depdc5	intron 25	disrupt CDS	chr5	33274213	5004	SAME			10_25_11N	Gpi1		Gm829
Double	10_25_11N	Limch1	intron 3	disrupt CDS	chr5	67339476	2032	OPPOSITE			10_25_11N	Gpr83		Gpi1
Double	10_25_11N	Gltp	intron 1	disrupt CDS	chr5	115138640	4424	SAME			10_25_11N	Helz		Gpr83
Double	10_25_11N	Med13l	intron 2	disrupt CDS	chr5	119112751	18027	SAME			10_25_11N	Hivep2		Helz
Double	10_25_11N	Cux1	intron 7	disrupt CDS	chr5	136838376	3307	OPPOSITE			10_25_11N	Hnrnpf		Hivep2
Double	10_25_11N	3110082I17Rik	5 prime	10.623 kb	chr5	139947111	3249	SAME			10_25_11N	Itfg1		Hnrnpf
Double	10_25_11N				chr6	9374010	3116				10_25_11N	Jund		Itfg1
Double	10_25_11N	Cadps2	intron 1	disrupt CDS	chr6	23765793	16391	OPPOSITE			10_25_11N	Kcnh5		Jund
Double	10_25_11N	Pde1c	intron 2	disrupt CDS	chr6	56256367	65967	OPPOSITE			7_15_11T	Kcnj6		Kcnh5
Double	10_25_11N	Snrpg	intron 2	disrupt CDS	chr6	86325695	1875	SAME			10_25_11N	Kcnk1		Kcnj6
Double	10_25_11N	Atp2b2	intron 1	not disrupt CDS	chr6	113816037	20304	OPPOSITE			10_25_11N	Limch1		Kcnk1
Double	10_25_11N	Hnrnpf	intron 1	not disrupt CDS	chr6	117854659	23375	OPPOSITE			10_25_11N	Macf1		Limch1
Double	10_25_11N	1190002F15Rik	intron 1	not disrupt CDS	chr6	134892372	4298	SAME			10_25_11N	Map3k1		Macf1
Double	10_25_11N	Napa	intron 3	disrupt CDS	chr7	16695154	53328	OPPOSITE			10_25_11N	Map3k10		Map3k1
Double	10_25_11N	Map3k10	intron 1	disrupt CDS	chr7	28455076	1733	SAME			10_25_11N	Med13l		Map3k10
Double	10_25_11N	Gpi1	intron 4	disrupt CDS	chr7	35008264	1718	SAME			10_25_11N	Mir124a-3		Med13l
Double	10_25_11N	Uevld	5 prime	2.756 kb	chr7	54216644	3552	OPPOSITE			10_25_11N	Mir17		Mir124a-3
Double	10_25_11N				chr7	59657173	1861				10_25_11N	Mir5127		Mir17
Double	10_25_11N				chr7	60571307	2039				10_25_11N	Myl9		Mir5127
Double	10_25_11N				chr7	140551938	1670				10_25_11N	Myo16		Myl9
Double	10_25_11N	4930404H21Rik	3 prime	106.173 kb	chr7	140687625	17712	OPPOSITE			10_25_11N	Myst3		Myo16
Double	10_25_11N	Myo16	intron 1	not disrupt CDS	chr8	10266889	4958	SAME			10_25_11N	Napa		Myst3
Double	10_25_11N	Csmd1	intron 26	disrupt CDS	chr8	16114152	2391	SAME			10_25_11N	Nbea		Napa
Double	10_25_11N	Myst3	intron 3	disrupt CDS	chr8	23996871	13620	SAME			10_25_11N	Nfia		Nbea
Double	10_25_11N				chr8	62534335	1549				10_25_11N	Nlgn1		Nfia
Double	10_25_11N	Jund	3 prime	5.533 kb	chr8	73230048	5149	OPPOSITE			10_25_11N	Nrg3		Nlgn1
Double	10_25_11N	Itfg1	intron 8	disrupt CDS	chr8	88294466	2045	OPPOSITE			10_25_11N	Odz2		Nlgn1
Double	10_25_11N	Ciapin1	intron 5	disrupt CDS	chr8	97351046	3699	OPPOSITE			10_25_11N	Olfr898		Nrg3
Double	10_25_11N	Znrf1	intron 1	disrupt CDS	chr8	114077402	2292	SAME			10_25_11N	Olfr948		Odz2
Double	10_25_11N	Def8	intron 11	not disrupt CDS	chr8	125984767	1591	OPPOSITE			10_25_11N	Parvb		Olfr898
Double	10_25_11N	Cog2	5 prime	44.758 kb	chr8	127031149	2307	OPPOSITE			10_25_11N	Pax5		Olfr948
Double	10_25_11N	Kcnk1	intron 1	disrupt CDS	chr8	128538062	22272	SAME			10_25_11N	Pcp4		Parvb
Double	10_25_11N	Gpr83	3 prime	6.616 kb	chr9	14680559	4233	OPPOSITE			7_15_11T	Pde1a		Pax5
Double	10_25_11N				chr9	16303040	1747				10_25_11N	Pde1c		Pcp4
Double	10_25_11N	Olfr898	5 prime	7.004 kb	chr9	38150616	6399	OPPOSITE			10_25_11N	Pgm2		Pde1a
Double	10_25_11N	Olfr948	5 prime	1.153 kb	chr9	39128350	3135	SAME			10_25_11N	Plekhf2		Pde1c
Double	10_25_11N	Tbcel	exon 8	not disrupt CDS	chr9	42220595	4746	OPPOSITE			10_25_11N	Pou4f1		Pgm2
Double	10_25_11N	Zfp609	intron 1	not disrupt CDS	chr9	65665210	11456	OPPOSITE			10_25_11N	Ppp6r3		Plekhf2
Double	10_25_11N	Dapk2	intron 3	disrupt CDS	chr9	66078427	2187	SAME			10_25_11N	Ptpn3		Pou4f1
Double	10_25_11N	Atp1b3	5 prime	2.274 kb	chr9	96266992	34777	SAME			10_25_11N	Rap2a		Ppp6r3
Double	10_25_11N	Ephb1	intron 4	disrupt CDS	chr9	101967628	2397	OPPOSITE			10_25_11N	Rapgef4		Ptpn3
Double	10_25_11N	Hivep2	intron 2	not disrupt CDS	chr10	13802980	3865	SAME			10_25_11N	Rbfox1		Rap2a
Double	10_25_11N	Fyn	intron 2	not disrupt CDS	chr10	39211865	12220	SAME			10_25_11N	Reck		Rapgef4
Double	10_25_11N	Rel	5 prime	52.148 kb	chr11	23723118	2291	OPPOSITE			10_25_11N	Rel		Rbfox1
Double	10_25_11N	Fbxw11	intron 1	disrupt CDS	chr11	32553784	4054	OPPOSITE			10_25_11N	Rnf220		Reck
Double	10_25_11N	Odz2	intron 9	disrupt CDS	chr11	35973031	1884	SAME			10_25_11N	Rngtt		Rel
Double	10_25_11N	Ube2b	intron 3	disrupt CDS	chr11	51806976	8599	OPPOSITE			10_25_11N	Rprml		Rnf220
Double	10_25_11N	Aff4	exon 21	not disrupt CDS	chr11	53234473	2910	SAME			10_25_11N	Skint11		Rnf220
Double	10_25_11N	BC096441	5 prime	19.676 kb	chr11	69529276	1534	OPPOSITE			10_25_11N	Slc5a9		Rngtt
Double	10_25_11N	Rprml	3 prime	2.365 kb	chr11	103514259	6669	OPPOSITE			10_25_11N	Snrpg		Rprml
Double	10_25_11N	Helz	intron 23	disrupt CDS	chr11	107521514	1759	OPPOSITE			10_25_11N	Socs5		Skint11
Double	10_25_11N				chr12	47006793	1770				10_25_11N	Srsf12		Slc5a9
Double	10_25_11N	Kcnh5	intron 10	disrupt CDS	chr12	76019284	2801	OPPOSITE			10_25_11N	St8sia6		Snrpg
Double	10_25_11N	Ccdc88c	intron 3	disrupt CDS	chr12	102242099	1601	OPPOSITE			10_25_11N	Tbcc		Socs5
Double	10_25_11N	Actn2	5 prime	44.983 kb	chr13	12477982	2505	SAME			10_25_11N	Tbcel		Srsf12
Double	10_25_11N	Cdk13	exon 14	disrupt CDS	chr13	17810053	9226	OPPOSITE			10_25_11N	Tgif2		St8sia6
Double	10_25_11N	Fam50b	5 prime	29.113 kb	chr13	34810378	1781	OPPOSITE			10_25_11N	Tie1		Tbcc
Double	10_25_11N	Atxn1	intron 5	not disrupt CDS	chr13	45799413	1885	OPPOSITE			10_25_11N	Tnks2		Tbcel
Double	10_25_11N				chr13	78728396	2334				10_25_11N	Ubap2		Tgif2
Double	10_25_11N	Map3k1	intron 4	disrupt CDS	chr13	112558969	149809	OPPOSITE			10_25_11N	Ube2b		Tie1
Double	10_25_11N	Flnb	intron 42	disrupt CDS	chr14	8772795	4399	SAME			10_25_11N	Uevld		Tnks2
Double	10_25_11N	Nrg3	3 prime	1188.257 kb	chr14	39098119	1991	SAME			10_25_11N	Usp24		Ubap2
Double	10_25_11N				chr14	83450575	3833				10_25_11N	Vangl1		Ube2b
Double	10_25_11N	Pou4f1	5 prime	6.947 kb	chr14	104874163	120464	SAME			10_25_11N	Zbtb20		Uevld
Double	10_25_11N	Mir17	5 prime	6.550 kb	chr14	115436426	2658	SAME			10_25_11N	Zdhhc19		Usp24
Double	10_25_11N	Rap2a	intron 1	disrupt CDS	chr14	120901536	1759	OPPOSITE			10_25_11N	Zfp236		Vangl1
Double	10_25_11N	Zhx2	intron 2	not disrupt CDS	chr15	57640397	12768	SAME			10_25_11N	Zfp532		Zbtb20
Double	10_25_11N				chr15	73779960	2774				10_25_11N	Zfp609		Zdhhc19
Double	10_25_11N	Parvb	intron 12	disrupt CDS	chr15	84143292	13531	OPPOSITE			10_25_11N	Zhx2		Zfp236
Double	10_25_11N	Rbfox1	5 prime	1621.314 kb	chr16	5791259	3291	SAME			10_25_11N	Znrf1		Zfp532
Double	10_25_11N	Zdhhc19	3 prime	36.596 kb	chr16	32543896	13057	OPPOSITE			10_25_11N			Zfp609
Double	10_25_11N	Zbtb20	intron 3	not disrupt CDS	chr16	43530192	1846	OPPOSITE			7_13_11P			Zhx2
Double	10_25_11N	Dyrk1a	intron 2	disrupt CDS	chr16	94875257	97433	SAME			7_15_11T			Znrf1
Double	10_25_11N	Pcp4	3 prime	61.556 kb	chr16	96808956	2093	OPPOSITE
Double	10_25_11N	D730048J04Rik	5 prime	4.967 kb	chr17	43685555	4747	OPPOSITE
Double	10_25_11N	Tbcc	3 prime	7.046 kb	chr17	47036458	5047	SAME
Double	10_25_11N	Socs5	3 prime	23.493 kb	chr17	87560418	2613	SAME
Double	10_25_11N	Zfp532	intron 2	not disrupt CDS	chr18	65778398	3063	SAME
Double	10_25_11N	Mir5127	3 prime	96.372 kb	chr18	82092447	1827	OPPOSITE
Double	10_25_11N	Zfp236	intron 3	disrupt CDS	chr18	82844936	1610	OPPOSITE
Double	10_25_11N	Ppp6r3	intron 2	not disrupt CDS	chr19	3530371	2575	SAME
Double	10_25_11N	Tnks2	intron 9	disrupt CDS	chr19	36933821	1534	OPPOSITE
Double	10_25_11N	Eras	5 prime	1.374 kb	chrX	7507107	8939	SAME
Double	10_25_11N	2006-09-01	intron 1	disrupt CDS	chrX	34520870	7402	SAME
Double	7_13_11P				chr7	90207651	532
Double	7_13_11P	Akr1c13	5 prime	20.388 kb	chr13	4184461	670	SAME
Double	7_15_11T	Pde1a	intron 11	disrupt CDS	chr2	79705776	882	SAME
Double	7_15_11T				chr2	81093498	826
Double	7_15_11T	Cdk5rap2	3 prime	222.995 kb	chr4	69848406	760	SAME
Double	7_15_11T	Cecr2	intron 1	disrupt CDS	chr6	120629366	995	SAME
Double	7_15_11T	Etnk1	intron 6	disrupt CDS	chr6	143150566	769	SAME
Double	7_15_11T				chr12	44823726	937
Double	7_15_11T				chr13	116519342	857
Double	7_15_11T	Cyyr1	3 prime	191.562 kb	chr16	85359056	792	SAME
Double	7_15_11T	Kcnj6	intron 3	disrupt CDS	chr16	95030482	772	SAME

## Sheet: BMI1SB All Insertions
Class	Tumor	Gene
Triple	10_18_10P	Lrp1b
Triple	10_18_10P	Zeb2
Triple	10_18_10P	Pkp4
Triple	10_18_10P	Rbms1
Triple	10_18_10P	Mpped2
Triple	10_18_10P	Foxa2
Triple	10_18_10P	Nfatc2
Triple	10_18_10P	Veph1
Triple	10_18_10P	Tdpoz2
Triple	10_18_10P	Psmb4
Triple	10_18_10P	Hormad1
Triple	10_18_10P	Dennd2c
Triple	10_18_10P
Triple	10_18_10P	Col25a1
Triple	10_18_10P	Metap1
Triple	10_18_10P	Lphn2
Triple	10_18_10P	4930448K20Rik
Triple	10_18_10P	4930509K18Rik
Triple	10_18_10P	Dnaic1
Triple	10_18_10P	Tln1
Triple	10_18_10P	Gabbr2
Triple	10_18_10P	Tex10
Triple	10_18_10P	E130309F12Rik
Triple	10_18_10P	Olfr275
Triple	10_18_10P	Abca1
Triple	10_18_10P	Tal2
Triple	10_18_10P	Palm2
Triple	10_18_10P	Svep1
Triple	10_18_10P	Whrn
Triple	10_18_10P	Ptprd
Triple	10_18_10P	D4Bwg0951e
Triple	10_18_10P	Cer1
Triple	10_18_10P	4930473A06Rik
Triple	10_18_10P	Adamtsl1
Triple	10_18_10P	Fam154a
Triple	10_18_10P	Mysm1
Triple	10_18_10P	Hook1
Triple	10_18_10P	Cyp2j11
Triple	10_18_10P	Nfia
Triple	10_18_10P	Hspb11
Triple	10_18_10P	Txndc12
Triple	10_18_10P	Calr4
Triple	10_18_10P	Agbl4
Triple	10_18_10P	Spata6
Triple	10_18_10P	Skint6
Triple	10_18_10P	Foxo6
Triple	10_18_10P	E330017L17Rik
Triple	10_18_10P	Padi2
Triple	10_18_10P	Ube2j2
Triple	10_18_10P	Magi2
Triple	10_18_10P	Fam126a
Triple	10_18_10P	1700096K18Rik
Triple	10_18_10P	Slit2
Triple	10_18_10P	Kcnip4
Triple	10_18_10P	Pcdh7
Triple	10_18_10P	Mthfd2l
Triple	10_18_10P	G3bp2
Triple	10_18_10P	A930011G23Rik
Triple	10_18_10P	Ksr2
Triple	10_18_10P	Tmem120b
Triple	10_18_10P	Sdk1
Triple	10_18_10P	Ubl3
Triple	10_18_10P	Dlx6as2
Triple	10_18_10P	Nxph1
Triple	10_18_10P	Chchd3
Triple	10_18_10P	Aplf
Triple	10_18_10P	Rpn1
Triple	10_18_10P	Txnrd3
Triple	10_18_10P	Mitf
Triple	10_18_10P	Gm9871
Triple	10_18_10P	Cntn3
Triple	10_18_10P	Atg7
Triple	10_18_10P	Lmo3
Triple	10_18_10P	Rergl
Triple	10_18_10P	Nkpd1
Triple	10_18_10P	Cyp2a22
Triple	10_18_10P	Rinl
Triple	10_18_10P	Cebpg
Triple	10_18_10P	Vmn2r59
Triple	10_18_10P	Vmn2r60
Triple	10_18_10P	Vmn2r61
Triple	10_18_10P	Nell1
Triple	10_18_10P	E430016F16Rik
Triple	10_18_10P	Odz4
Triple	10_18_10P	Defb8
Triple	10_18_10P	Cyld
Triple	10_18_10P	Chd9
Triple	10_18_10P	Ces5a
Triple	10_18_10P	Nlrc5
Triple	10_18_10P	Gpr114
Triple	10_18_10P	Cbfb
Triple	10_18_10P	Ctcf
Triple	10_18_10P	Gucy1a2
Triple	10_18_10P	4930546K05Rik
Triple	10_18_10P	Pvrl1
Triple	10_18_10P	Cadm1
Triple	10_18_10P	Clpx
Triple	10_18_10P	Gclc
Triple	10_18_10P	Rgs17
Triple	10_18_10P	Phactr2
Triple	10_18_10P	Appl2
Triple	10_18_10P	Ric8b
Triple	10_18_10P	Mirlet7i
Triple	10_18_10P	Znrf3
Triple	10_18_10P	Phf15
Triple	10_18_10P	Specc1
Triple	10_18_10P	Elac2
Triple	10_18_10P	Ntn1
Triple	10_18_10P	Chrnb1
Triple	10_18_10P	Accn1
Triple	10_18_10P	Krtap4-13
Triple	10_18_10P	Cdc27
Triple	10_18_10P	Helz
Triple	10_18_10P	Rbfox3
Triple	10_18_10P	Baiap2
Triple	10_18_10P	Rnf144a
Triple	10_18_10P	Hdac9
Triple	10_18_10P	Bzw2
Triple	10_18_10P	4921506M07Rik
Triple	10_18_10P	Rab15
Triple	10_18_10P	Evl
Triple	10_18_10P	Larp4b
Triple	10_18_10P	Prl2c2
Triple	10_18_10P	Aoah
Triple	10_18_10P	Ly86
Triple	10_18_10P	Ippk
Triple	10_18_10P	Arl15
Triple	10_18_10P	Eaf1
Triple	10_18_10P	Ptger2
Triple	10_18_10P	Samd4
Triple	10_18_10P	Dach1
Triple	10_18_10P	Mir17
Triple	10_18_10P	Uggt2
Triple	10_18_10P	Fgf14
Triple	10_18_10P	Il7r
Triple	10_18_10P	Pabpc1
Triple	10_18_10P	Ttc35
Triple	10_18_10P	Trps1
Triple	10_18_10P	Gramd4
Triple	10_18_10P	Ano6
Triple	10_18_10P	Glis2
Triple	10_18_10P	Grin2a
Triple	10_18_10P	Parp14
Triple	10_18_10P	Zbtb20
Triple	10_18_10P	Cldn17
Triple	10_18_10P	Mx2
Triple	10_18_10P	Scaf8
Triple	10_18_10P	Srpk1
Triple	10_18_10P	Btbd9
Triple	10_18_10P	Ptprm
Triple	10_18_10P	Gm19689
Triple	10_18_10P	Mta3
Triple	10_18_10P	6030446N20Rik
Triple	10_18_10P	Mospd4
Triple	10_18_10P	Zfp608
Triple	10_18_10P	Atp8b1
Triple	10_18_10P	Alpk2
Triple	10_18_10P	Mbp
Triple	10_18_10P	Zfand5
Triple	10_18_10P	D930032P07Rik
Triple	10_18_10P	Prkg1
Triple	10_18_10P	Gbf1
Triple	10_18_10P	Calhm1
Triple	10_18_10P	Wdr96
Triple	10_18_10P	Sorcs3
Triple	10_18_10P	Adra2a
Triple	10_18_10P	Enox2
Triple	10_18_10P	Tbl1x
Triple	10_18_10P	Tmem47
Triple	10_18_10P	Cylc1
Triple	10_18_10P	4930524E20Rik
Triple	10_18_10P	Diap2
Triple	10_18_10P	Nrk
Triple	10_18_10P	E230019M04Rik
Triple	10_18_10P	Glra2
Triple	11_1_10N	Gsn
Triple	11_1_10N	Chrna1
Triple	11_1_10N	4930402H24Rik
Triple	11_1_10N	Tgif2
Triple	11_1_10N	9830001H06Rik
Triple	11_1_10N	Gm10745
Triple	11_1_10N	Dnajb4
Triple	11_1_10N	8430436N08Rik
Triple	11_1_10N	Rab2a
Triple	11_1_10N	Chd7
Triple	11_1_10N	Ankrd6
Triple	11_1_10N	Lingo2
Triple	11_1_10N	Zcchc7
Triple	11_1_10N	Zfp462
Triple	11_1_10N	Wdr31
Triple	11_1_10N	Tle1
Triple	11_1_10N	Bnc2
Triple	11_1_10N	Lepr
Triple	11_1_10N	Gm12824
Triple	11_1_10N	Serinc2
Triple	11_1_10N	Smarca5-ps
Triple	11_1_10N	Nppa
Triple	11_1_10N	Sorcs2
Triple	11_1_10N	Chmp3
Triple	11_1_10N	Iqsec1
Triple	11_1_10N	Grlf1
Triple	11_1_10N	Gabrb3
Triple	11_1_10N	Ptdss2
Triple	11_1_10N	Sugp1
Triple	11_1_10N	Med26
Triple	11_1_10N	Amfr
Triple	11_1_10N	1700017B05Rik
Triple	11_1_10N	Plekho2
Triple	11_1_10N	Hmgn3
Triple	11_1_10N	Cyb5r4
Triple	11_1_10N	Ntsr2
Triple	11_1_10N	Asap2
Triple	11_1_10N	Agr3
Triple	11_1_10N	Meox2
Triple	11_1_10N	Arl4a
Triple	11_1_10N	Nrxn3
Triple	11_1_10N	Ttc7b
Triple	11_1_10N	Edil3
Triple	11_1_10N	Xrcc4
Triple	11_1_10N	Zmym5
Triple	11_1_10N	Spata13
Triple	11_1_10N	Sdc2
Triple	11_1_10N	Kcnq3
Triple	11_1_10N	Pdzrn4
Triple	11_1_10N	Pi4ka
Triple	11_1_10N	Heg1
Triple	11_1_10N	Gsk3b
Triple	11_1_10N	Hlcs
Triple	11_1_10N	Kcnj6
Triple	11_1_10N	Myom1
Triple	11_1_10N	Spast
Triple	11_1_10N	Prkd3
Triple	11_1_10N	Fbxo38
Triple	11_1_10N	Gfra1
Triple	11_1_10N	Mir684-1
Triple	12_28_10B	Celf2
Triple	12_28_10B	Fam188a
Triple	12_28_10B	Cubn
Triple	12_28_10B	Mllt10
Triple	12_28_10B	Lass6
Triple	12_28_10B	Rab22a
Triple	12_28_10B	Dcun1d1
Triple	12_28_10B	Tiparp
Triple	12_28_10B	Olfr1402
Triple	12_28_10B	Abcd3
Triple	12_28_10B	Negr1
Triple	12_28_10B	Impad1
Triple	12_28_10B	Tmem64
Triple	12_28_10B	Sfrs18
Triple	12_28_10B	Rngtt
Triple	12_28_10B	Aco1
Triple	12_28_10B	Topors
Triple	12_28_10B	Chmp5
Triple	12_28_10B	Nol6
Triple	12_28_10B	1700022I11Rik
Triple	12_28_10B	Nipsnap3b
Triple	12_28_10B	Rgs3
Triple	12_28_10B	Col27a1
Triple	12_28_10B	Gm5860
Triple	12_28_10B	Nfib
Triple	12_28_10B	Plin2
Triple	12_28_10B	Elavl2
Triple	12_28_10B	Plaa
Triple	12_28_10B	Ift74
Triple	12_28_10B	Tek
Triple	12_28_10B	Inadl
Triple	12_28_10B	Pgm2
Triple	12_28_10B	B020004J07Rik
Triple	12_28_10B	Ssbp3
Triple	12_28_10B	Faf1
Triple	12_28_10B	Skint5
Triple	12_28_10B	Rnf220
Triple	12_28_10B	Eri3
Triple	12_28_10B	Macf1
Triple	12_28_10B	Rragc
Triple	12_28_10B	Rspo1
Triple	12_28_10B	Arid1a
Triple	12_28_10B	Lactbl1
Triple	12_28_10B	Ephb2
Triple	12_28_10B	Capzb
Triple	12_28_10B	Prdm2
Triple	12_28_10B	1700012P22Rik
Triple	12_28_10B	Vps13d
Triple	12_28_10B	Gm13247
Triple	12_28_10B	Speer4f
Triple	12_28_10B	N4bp2
Triple	12_28_10B	Scfd2
Triple	12_28_10B	Arhgap24
Triple	12_28_10B	Slc10a6
Triple	12_28_10B	Mtf2
Triple	12_28_10B	Srrm4
Triple	12_28_10B	Bcl7a
Triple	12_28_10B	Grid2
Triple	12_28_10B	Slc4a5
Triple	12_28_10B	Edem1
Triple	12_28_10B	Tulp3
Triple	12_28_10B	Fam60a
Triple	12_28_10B	Mef2a
Triple	12_28_10B	Sec11a
Triple	12_28_10B	Rras2
Triple	12_28_10B	Cacna1a
Triple	12_28_10B	Tox3
Triple	12_28_10B	Fxyd6
Triple	12_28_10B	Rps27l
Triple	12_28_10B	LOC434412
Triple	12_28_10B	Ccpg1
Triple	12_28_10B	Tinag
Triple	12_28_10B	Syncrip
Triple	12_28_10B	Col6a4
Triple	12_28_10B	Pdcd6ip
Triple	12_28_10B	Aig1
Triple	12_28_10B	Cd164
Triple	12_28_10B	Hace1
Triple	12_28_10B	Sgpl1
Triple	12_28_10B	Col13a1
Triple	12_28_10B	Ank3
Triple	12_28_10B	Ikzf4
Triple	12_28_10B	Urgcp
Triple	12_28_10B	Sec61g
Triple	12_28_10B	Wwc1
Triple	12_28_10B	Slc22a21
Triple	12_28_10B	Slc36a3
Triple	12_28_10B	Zfp867
Triple	12_28_10B	Myo18a
Triple	12_28_10B	Twistnb
Triple	12_28_10B	9130015A21Rik
Triple	12_28_10B	Rreb1
Triple	12_28_10B	Txndc5
Triple	12_28_10B	Spin1
Triple	12_28_10B	Agtpbp1
Triple	12_28_10B	Ndufs4
Triple	12_28_10B	1810063B07Rik
Triple	12_28_10B	Phf7
Triple	12_28_10B	Sh3bp5
Triple	12_28_10B	Pebp4
Triple	12_28_10B	Klf12
Triple	12_28_10B	Hs6st3
Triple	12_28_10B	5430437J10Rik
Triple	12_28_10B	Pnpla3
Triple	12_28_10B	Celsr1
Triple	12_28_10B	Zbed4
Triple	12_28_10B	Shank3
Triple	12_28_10B	Rabl2
Triple	12_28_10B	Scn8a
Triple	12_28_10B	Acvr1b
Triple	12_28_10B	Gm1968
Triple	12_28_10B	Hes1
Triple	12_28_10B	Lca5l
Triple	12_28_10B	Park2
Triple	12_28_10B	Cyp39a1
Triple	12_28_10B	BC032203
Triple	12_28_10B	Rftn1
Triple	12_28_10B	Prr22
Triple	12_28_10B	Fbxo11
Triple	12_28_10B	A830052D11Rik
Triple	12_28_10B	Apc
Triple	12_28_10B	Nedd4l
Triple	12_28_10B	Sssca1
Triple	12_28_10B	Patl1
Triple	12_28_10B	Gm14635
Triple	12_28_10B	Med14
Triple	12_28_10B	Stag2
Triple	12_28_10B	Ophn1
Triple	12_28_10B	Magee2
Triple	12_28_10B	Figf
Triple	12_28_10B	Gpm6b
Triple	12_28_10B	Msl3
Triple	1_31_11Q	9430019J16Rik
Triple	1_31_11Q	Alx4
Triple	1_31_11Q	Zfp442
Triple	1_31_11Q	A630075F10Rik
Triple	1_31_11Q	Zfp217
Triple	1_31_11Q	Cdh4
Triple	1_31_11Q	Ppp3ca
Triple	1_31_11Q	1810030N24Rik
Triple	1_31_11Q	Fktn
Triple	1_31_11Q	Klf4
Triple	1_31_11Q	Astn2
Triple	1_31_11Q	Gm11487
Triple	1_31_11Q	5830433M19Rik
Triple	1_31_11Q	Cachd1
Triple	1_31_11Q	Cmpk1
Triple	1_31_11Q	Stil
Triple	1_31_11Q	Hivep3
Triple	1_31_11Q	Scmh1
Triple	1_31_11Q	Hspg2
Triple	1_31_11Q	Aldh4a1
Triple	1_31_11Q	Fbxo42
Triple	1_31_11Q	Gm13212
Triple	1_31_11Q	Fam53a
Triple	1_31_11Q	Ldb2
Triple	1_31_11Q	Plxna4
Triple	1_31_11Q	Ncapd2
Triple	1_31_11Q	Cnfn
Triple	1_31_11Q	Lgals7
Triple	1_31_11Q	Tfdp1
Triple	1_31_11Q	Polb
Triple	1_31_11Q	Myst3
Triple	1_31_11Q	Heatr3
Triple	1_31_11Q	Spata19
Triple	1_31_11Q	Zbtb16
Triple	1_31_11Q	Nrg4
Triple	1_31_11Q	Tpd52l1
Triple	1_31_11Q	Ccdc117
Triple	1_31_11Q	Camk2b
Triple	1_31_11Q	Fnip1
Triple	1_31_11Q	Csnk1d
Triple	1_31_11Q	Atxn7l1
Triple	1_31_11Q	Ptch1
Triple	1_31_11Q	Zmiz1
Triple	1_31_11Q	Stmn4
Triple	1_31_11Q	Pak2
Triple	1_31_11Q	Gm608
Triple	1_31_11Q	Tiam2
Triple	1_31_11Q	Arid1b
Triple	1_31_11Q	Kat2b
Triple	1_31_11Q	Mir7b
Triple	1_31_11Q	Vmn2r120
Triple	1_31_11Q	Pkdcc
Triple	1_31_11Q	Galnt1
Triple	1_31_11Q	Cabp2
Triple	1_31_11Q	Foxb2
Triple	1_31_11Q	Pcsk5
Triple	1_31_11Q	Rcl1
Triple	1_31_11Q	Atp11c
Triple	1_31_11Q	Zmym3
Triple	1_31_11Q	Huwe1
Triple	4_21_11R	Fam125b
Triple	4_21_11R	Mapkap1
Triple	4_21_11R	Cat
Triple	4_21_11R	Zmynd8
Triple	4_21_11R	Fam65c
Triple	4_21_11R	Ccna1
Triple	4_21_11R	4930593A02Rik
Triple	4_21_11R	Fcrl5
Triple	4_21_11R	Nhlh2
Triple	4_21_11R	LOC624759
Triple	4_21_11R	Clvs1
Triple	4_21_11R	Ints8
Triple	4_21_11R	Slc7a13
Triple	4_21_11R	Fut9
Triple	4_21_11R	Epha7
Triple	4_21_11R	Cnr1
Triple	4_21_11R	Akirin2
Triple	4_21_11R	Mob3b
Triple	4_21_11R	Tmem215
Triple	4_21_11R	Tomm5
Triple	4_21_11R	Ikbkap
Triple	4_21_11R	Olfr267
Triple	4_21_11R	Ugcg
Triple	4_21_11R	E130308A19Rik
Triple	4_21_11R	Bspry
Triple	4_21_11R	Megf9
Triple	4_21_11R	Aldoart1
Triple	4_21_11R	Sh3gl2
Triple	4_21_11R	Dmrta1
Triple	4_21_11R	Dab1
Triple	4_21_11R	Acot11
Triple	4_21_11R	Lrp8
Triple	4_21_11R	Cdkn2c
Triple	4_21_11R	Kncn
Triple	4_21_11R	Akr1a1
Triple	4_21_11R	Hpdl
Triple	4_21_11R	Mtap7d1
Triple	4_21_11R	Gja4
Triple	4_21_11R	Pum1
Triple	4_21_11R	Kdm1a
Triple	4_21_11R	Ubxn10
Triple	4_21_11R	Pax7
Triple	4_21_11R	Arhgef10l
Triple	4_21_11R	Gm438
Triple	4_21_11R	Tnfrsf1b
Triple	4_21_11R	Espn
Triple	4_21_11R	Dnajb6
Triple	4_21_11R	Jakmip1
Triple	4_21_11R	Wdr1
Triple	4_21_11R	Tapt1
Triple	4_21_11R	Dhx15
Triple	4_21_11R	Rbm47
Triple	4_21_11R	P2rx7
Triple	4_21_11R	Kntc1
Triple	4_21_11R	Ghrhr
Triple	4_21_11R	Smyd1
Triple	4_21_11R	Ntf3
Triple	4_21_11R	Sertad1
Triple	4_21_11R	Cd22
Triple	4_21_11R	Lsm14a
Triple	4_21_11R	Mrgprb3
Triple	4_21_11R	Gm5334
Triple	4_21_11R	Olfr308
Triple	4_21_11R	Lrrc32
Triple	4_21_11R	Pde3b
Triple	4_21_11R	Hs3st2
Triple	4_21_11R	Chst15
Triple	4_21_11R	Gm10584
Triple	4_21_11R	Dusp8
Triple	4_21_11R	Ano1
Triple	4_21_11R	Sfrp1
Triple	4_21_11R	Sgcz
Triple	4_21_11R	Gm6213
Triple	4_21_11R	Zfp709
Triple	4_21_11R	Large
Triple	4_21_11R	Tmed1
Triple	4_21_11R	Pate2
Triple	4_21_11R	Olfr948
Triple	4_21_11R	Sik2
Triple	4_21_11R	Zc3h12c
Triple	4_21_11R	C230081A13Rik
Triple	4_21_11R	1700034K08Rik
Triple	4_21_11R	Atp2c1
Triple	4_21_11R	Rbms3
Triple	4_21_11R	1700048O20Rik
Triple	4_21_11R	1700020N01Rik
Triple	4_21_11R	Cep57l1
Triple	4_21_11R	Ctnna3
Triple	4_21_11R	Ube2d1
Triple	4_21_11R	Pah
Triple	4_21_11R	Tmpo
Triple	4_21_11R	Pom121l12
Triple	4_21_11R	Ehbp1
Triple	4_21_11R	Usp34
Triple	4_21_11R	Bcl11a
Triple	4_21_11R	Olfr1371
Triple	4_21_11R	Fstl4
Triple	4_21_11R	Rapgef6
Triple	4_21_11R	Gpr179
Triple	4_21_11R	Fbxo47
Triple	4_21_11R	Higd1b
Triple	4_21_11R	Kcnj16
Triple	4_21_11R	Mxra7
Triple	4_21_11R	Ppp2r5e
Triple	4_21_11R	Smoc1
Triple	4_21_11R	Mir683-1
Triple	4_21_11R	Msh3
Triple	4_21_11R	Map3k1
Triple	4_21_11R	Ptprg
Triple	4_21_11R	Nek10
Triple	4_21_11R	Pbrm1
Triple	4_21_11R	Arhgef40
Triple	4_21_11R	Khnyn
Triple	4_21_11R	Xpo4
Triple	4_21_11R	Tbc1d4
Triple	4_21_11R	Rims2
Triple	4_21_11R	Eif2c2
Triple	4_21_11R	Yaf2
Triple	4_21_11R	Tmem106c
Triple	4_21_11R	D930007P13Rik
Triple	4_21_11R	Dgcr8
Triple	4_21_11R	Adcy5
Triple	4_21_11R	BC027231
Triple	4_21_11R	Gm10789
Triple	4_21_11R	Dyrk1a
Triple	4_21_11R	Ip6k3
Triple	4_21_11R	Supt3h
Triple	4_21_11R	Efna5
Triple	4_21_11R	Crim1
Triple	4_21_11R	Rfx3
Triple	4_21_11R	Pcgf6
Triple	4_21_11R	Smc3
Triple	4_21_11R	Olfr1324
Triple	4_21_11R	4930595M18Rik
Triple	4_21_11R	Dach2
Triple	4_21_11R	Armcx2
Triple	4_21_11R	Tceal1
Triple	4_21_11R	Glra4
Triple	4_21_11R	Chrdl1
Triple	4_21_11R	Lhfpl1
Triple	4_21_11R	Snora35
Triple	4_21_11R	Gm15104
Triple	4_21_11R	Tsr2
Triple	4_21_11R	Ubqln2
Triple	4_21_11R	Grpr
Triple	4_21_11R	Bmx
Triple	4_21_11R	Mospd2
Triple	6_24_11M	Olfr1115
Triple	6_24_11M	Olfr1123
Triple	6_24_11M	Gpr176
Triple	6_24_11M	Macrod2
Triple	6_24_11M	Kcnn3
Triple	6_24_11M	Gne
Triple	6_24_11M	2210012G02Rik
Triple	6_24_11M	Cpt2
Triple	6_24_11M	Elavl4
Triple	6_24_11M	Guca2b
Triple	6_24_11M	Kif1b
Triple	6_24_11M	En2
Triple	6_24_11M	Gm4736
Triple	6_24_11M	Zfp541
Triple	6_24_11M	Nav2
Triple	6_24_11M	Tacc1
Triple	6_24_11M	Pou4f2
Triple	6_24_11M	Rph3al
Triple	6_24_11M	Dock9
Triple	6_24_11M	Oxct1
Triple	6_24_11M	Ctnnd2
Triple	6_24_11M	Krt5
Triple	6_24_11M	Cblb
Triple	6_24_11M	Dnahc8
Triple	6_24_11M	Srbd1
Triple	7_14_11M	Pdlim5
Triple	7_20_11O	Hsd17b12
Triple	7_20_11O	5031425F14Rik
Triple	7_20_11O	Zfp831
Triple	7_20_11O	Chrna4
Triple	7_20_11O	Polr3k
Triple	7_20_11O	Tnik
Triple	7_20_11O	Golim4
Triple	7_20_11O	Fnbp1l
Triple	7_20_11O	Tmem68
Triple	7_20_11O	Chchd7
Triple	7_20_11O	Cdh17
Triple	7_20_11O	Tmem67
Triple	7_20_11O	Lrrc69
Triple	7_20_11O	Fam82b
Triple	7_20_11O	Mms22l
Triple	7_20_11O	Fhl5
Triple	7_20_11O	Bach2
Triple	7_20_11O	2410114N07Rik
Triple	7_20_11O	Ube2r2
Triple	7_20_11O	Ubap1
Triple	7_20_11O	Erp44
Triple	7_20_11O	Epb4.1l4b
Triple	7_20_11O	Mup5
Triple	7_20_11O	Fkbp15
Triple	7_20_11O	Dbc1
Triple	7_20_11O	2310002L09Rik
Triple	7_20_11O	Kdm4c
Triple	7_20_11O	Dennd4c
Triple	7_20_11O	Ifna2
Triple	7_20_11O	Tm2d1
Triple	7_20_11O	Sgip1
Triple	7_20_11O	Skint2
Triple	7_20_11O	Skint10
Triple	7_20_11O	Faah
Triple	7_20_11O	9530002B09Rik
Triple	7_20_11O	Dpp6
Triple	7_20_11O	Rbm33
Triple	7_20_11O	Ept1
Triple	7_20_11O	Smr2
Triple	7_20_11O	Grsf1
Triple	7_20_11O	Zfp644
Triple	7_20_11O	Zcchc8
Triple	7_20_11O	Gna12
Triple	7_20_11O	1700012A03Rik
Triple	7_20_11O	Cul1
Triple	7_20_11O	5730457N03Rik
Triple	7_20_11O	Aqp1
Triple	7_20_11O	Fam190a
Triple	7_20_11O	Gm765
Triple	7_20_11O	Gm19757
Triple	7_20_11O	Gabrg3
Triple	7_20_11O	Me3
Triple	7_20_11O	Ankrd42
Triple	7_20_11O	Fam168a
Triple	7_20_11O	Mettl9
Triple	7_20_11O	Gpr123
Triple	7_20_11O	Sox1
Triple	7_20_11O	Otud4
Triple	7_20_11O	Fli1
Triple	7_20_11O	AI593442
Triple	7_20_11O	Zfp609
Triple	7_20_11O	Csnk1g1
Triple	7_20_11O	Atr
Triple	7_20_11O	Pik3cb
Triple	7_20_11O	Mrpl3
Triple	7_20_11O	Fbxw24
Triple	7_20_11O	Setd2
Triple	7_20_11O	4930428G15Rik
Triple	7_20_11O	Specc1l
Triple	7_20_11O	Dip2a
Triple	7_20_11O	Lrriq1
Triple	7_20_11O	Frs2
Triple	7_20_11O	Zpbp
Triple	7_20_11O	Grb10
Triple	7_20_11O	Ebf1
Triple	7_20_11O	Gria1
Triple	7_20_11O	Cltc
Triple	7_20_11O	Adam11
Triple	7_20_11O	Enpp7
Triple	7_20_11O	Ctage5
Triple	7_20_11O	Exd2
Triple	7_20_11O	Ccdc85c
Triple	7_20_11O	Hrh2
Triple	7_20_11O	Cplx2
Triple	7_20_11O	Cwc27
Triple	7_20_11O	Bmpr1a
Triple	7_20_11O	Txndc16
Triple	7_20_11O	Gpc5
Triple	7_20_11O	Fbxo4
Triple	7_20_11O	D15Ertd621e
Triple	7_20_11O	Sgsm3
Triple	7_20_11O	Arid2
Triple	7_20_11O	Tuba1a
Triple	7_20_11O	A230028O05Rik
Triple	7_20_11O	Alcam
Triple	7_20_11O	Gpr110
Triple	7_20_11O	Rbbp8
Triple	7_20_11O	Lama3
Triple	7_20_11O	Cxxc5
Triple	7_20_11O	Ankhd1
Triple	7_20_11O	Prr16
Triple	7_20_11O	Slc12a2
Triple	7_20_11O	Tcf4
Triple	7_20_11O	2010010A06Rik
Triple	7_20_11O	Tmem151a
Triple	7_20_11O	Htr7
Triple	7_20_11O	Pdlim1
Triple	7_20_11O	Zfp518a
Triple	7_20_11O	Nt5c2
Triple	7_20_11O	4930552P12Rik
Triple	7_20_11O	Gm14379
Triple	7_20_11O	Ogt
Triple	9_22_09D	Frmd4a
Triple	9_22_09D	Usp6nl
Triple	9_22_09D	1700061F12Rik
Triple	9_22_09D	Olfm1
Triple	9_22_09D	Abl1
Triple	9_22_09D	Lmx1b
Triple	9_22_09D	Kcnh7
Triple	9_22_09D	Xirp2
Triple	9_22_09D	Gm14461
Triple	9_22_09D	Bcl2l11
Triple	9_22_09D	Ptpra
Triple	9_22_09D	Nlgn1
Triple	9_22_09D	Nbea
Triple	9_22_09D	Vmn2r4
Triple	9_22_09D	Ppm1l
Triple	9_22_09D	4921511C10Rik
Triple	9_22_09D	Tmem144
Triple	9_22_09D	Gria2
Triple	9_22_09D	Npy2r
Triple	9_22_09D	Plrg1
Triple	9_22_09D	Prpf3
Triple	9_22_09D	Bcar3
Triple	9_22_09D	Pdha2
Triple	9_22_09D	Fubp1
Triple	9_22_09D	Tgs1
Triple	9_22_09D	4930423M02Rik
Triple	9_22_09D	1700123O12Rik
Triple	9_22_09D	Osgin2
Triple	9_22_09D	Mmp16
Triple	9_22_09D	Slc35a1
Triple	9_22_09D	1700009N14Rik
Triple	9_22_09D	Aptx
Triple	9_22_09D	B4galt1
Triple	9_22_09D	Aqp3
Triple	9_22_09D	Reck
Triple	9_22_09D	Pax5
Triple	9_22_09D	Invs
Triple	9_22_09D	AI314180
Triple	9_22_09D	Hsdl2
Triple	9_22_09D	Snx30
Triple	9_22_09D	Slc31a1
Triple	9_22_09D	Pappa
Triple	9_22_09D	Frem1
Triple	9_22_09D	Cntln
Triple	9_22_09D	Ptplad2
Triple	9_22_09D	Ifna9
Triple	9_22_09D	Efcab7
Triple	9_22_09D	Mier1
Triple	9_22_09D	Dmrtb1
Triple	9_22_09D	Osbpl9
Triple	9_22_09D	Rnf11
Triple	9_22_09D	Rims3
Triple	9_22_09D	Bmp8a
Triple	9_22_09D	Stx12
Triple	9_22_09D	Nr0b2
Triple	9_22_09D	Nphp4
Triple	9_22_09D	Ski
Triple	9_22_09D	Pclo
Triple	9_22_09D	Ptpn12
Triple	9_22_09D	Poln
Triple	9_22_09D	D5Ertd579e
Triple	9_22_09D	Sel1l3
Triple	9_22_09D	Ugt2b35
Triple	9_22_09D	Ttc28
Triple	9_22_09D	Clip1
Triple	9_22_09D	Ran
Triple	9_22_09D	Micall2
Triple	9_22_09D	C1galt1
Triple	9_22_09D	Agbl3
Triple	9_22_09D	2010107G12Rik
Triple	9_22_09D	Cnot4
Triple	9_22_09D	Creb3l2
Triple	9_22_09D	Lrig1
Triple	9_22_09D	4930511E03Rik
Triple	9_22_09D	Rybp
Triple	9_22_09D	Tmcc1
Triple	9_22_09D	Ndufa9
Triple	9_22_09D	Fgf23
Triple	9_22_09D	Kap
Triple	9_22_09D	Dusp16
Triple	9_22_09D	Prkcc
Triple	9_22_09D	Ppp1r12c
Triple	9_22_09D	Gltscr1
Triple	9_22_09D	Prx
Triple	9_22_09D	2310022A10Rik
Triple	9_22_09D	Abpd
Triple	9_22_09D	Fam71e1
Triple	9_22_09D	E2f8
Triple	9_22_09D	Sbf2
Triple	9_22_09D	Tead1
Triple	9_22_09D	Pik3c2a
Triple	9_22_09D	Dock1
Triple	9_22_09D	Sigirr
Triple	9_22_09D	Kcnq1
Triple	9_22_09D	Csmd1
Triple	9_22_09D	Zfp930
Triple	9_22_09D	Cwc15
Triple	9_22_09D	Eepd1
Triple	9_22_09D	Dennd4a
Triple	9_22_09D	Rfx7
Triple	9_22_09D	Xrn1
Triple	9_22_09D	Akap12
Triple	9_22_09D	Grm1
Triple	9_22_09D	Taar7b
Triple	9_22_09D	Rnf146
Triple	9_22_09D	Trmt11
Triple	9_22_09D	Pcdh15
Triple	9_22_09D	Pwp1
Triple	9_22_09D	Spic
Triple	9_22_09D	Slc5a8
Triple	9_22_09D	Btg1
Triple	9_22_09D	Ppfia2
Triple	9_22_09D	Slc16a7
Triple	9_22_09D	Olfr802
Triple	9_22_09D	5830405N20Rik
Triple	9_22_09D	Ewsr1
Triple	9_22_09D	Wdpcp
Triple	9_22_09D	Odz2
Triple	9_22_09D	C1qtnf2
Triple	9_22_09D	Col23a1
Triple	9_22_09D	Anxa6
Triple	9_22_09D	Dnahc9
Triple	9_22_09D	Myo1d
Triple	9_22_09D	Spag9
Triple	9_22_09D	Skap1
Triple	9_22_09D	Socs7
Triple	9_22_09D	Dnajc7
Triple	9_22_09D	Slc39a11
Triple	9_22_09D	D11Wsu47e
Triple	9_22_09D	Laptm4a
Triple	9_22_09D	Scfd1
Triple	9_22_09D	Nubpl
Triple	9_22_09D	Akap6
Triple	9_22_09D	Rad51l1
Triple	9_22_09D	Ngb
Triple	9_22_09D	Foxn3
Triple	9_22_09D	5033411D12Rik
Triple	9_22_09D	Eci2
Triple	9_22_09D	Fars2
Triple	9_22_09D	Atxn1
Triple	9_22_09D	5133401N09Rik
Triple	9_22_09D	Fam172a
Triple	9_22_09D	Tnpo1
Triple	9_22_09D	Tspan14
Triple	9_22_09D	Kpna3
Triple	9_22_09D	Ints6
Triple	9_22_09D	Ptk2b
Triple	9_22_09D	Med4
Triple	9_22_09D	4930524C18Rik
Triple	9_22_09D	Pdzd2
Triple	9_22_09D	6030458C11Rik
Triple	9_22_09D	Fbxl7
Triple	9_22_09D	Ank
Triple	9_22_09D	Trio
Triple	9_22_09D	Ubr5
Triple	9_22_09D	A930017M01Rik
Triple	9_22_09D	Slc30a8
Triple	9_22_09D	Mtbp
Triple	9_22_09D	Zhx2
Triple	9_22_09D	Syngr1
Triple	9_22_09D	Prickle1
Triple	9_22_09D	Nell2
Triple	9_22_09D	Slx4
Triple	9_22_09D	Ppl
Triple	9_22_09D	Rbfox1
Triple	9_22_09D	Fgd4
Triple	9_22_09D	Dvl3
Triple	9_22_09D	Rfc4
Triple	9_22_09D	Fgf12
Triple	9_22_09D	Atp13a3
Triple	9_22_09D	Ppp1r2
Triple	9_22_09D	Pcyt1a
Triple	9_22_09D	Zfp148
Triple	9_22_09D	Kalrn
Triple	9_22_09D	Gtf2e1
Triple	9_22_09D	Cd200r1
Triple	9_22_09D	Pvrl3
Triple	9_22_09D	4930404A05Rik
Triple	9_22_09D	Olfr197
Triple	9_22_09D	Cggbp1
Triple	9_22_09D	Cadm2
Triple	9_22_09D	4931420L22Rik
Triple	9_22_09D	Hspa13
Triple	9_22_09D	Tiam1
Triple	9_22_09D	1600002D24Rik
Triple	9_22_09D	Bace2
Triple	9_22_09D	Smoc2
Triple	9_22_09D	9930021D14Rik
Triple	9_22_09D	Cpne5
Triple	9_22_09D	Pde9a
Triple	9_22_09D	Brd4
Triple	9_22_09D	Znrd1as
Triple	9_22_09D	Tjap1
Triple	9_22_09D	4932415M13Rik
Triple	9_22_09D	Emilin2
Triple	9_22_09D	Galnt14
Triple	9_22_09D	Nrxn1
Triple	9_22_09D	Elp2
Triple	9_22_09D	Tcerg1
Triple	9_22_09D	Smad2
Triple	9_22_09D	2210420H20Rik
Triple	9_22_09D	Chka
Triple	9_22_09D	Gpam
Triple	9_22_09D	Slc9a7
Triple	9_22_09D	Ankrd58
Triple	9_22_09D	Hs6st2
Triple	9_22_09D	Taz
Triple	9_22_09D	Igbp1
Triple	9_22_09D	Gm5127
Triple	9_22_09D	A730046J19Rik
Triple	9_22_09D	A230072E10Rik
Triple	9_22_09D	9530051G07Rik
Triple	9_22_09D	Ctps2
Triple	9_22_09D	Tmsb4x

## Sheet: SB All Insertions
Class	Tumor	Gene
Double	10_25_11N	Rapgef4
Double	10_25_11N	Ano3
Double	10_25_11N	Dlgap4
Double	10_25_11N	Myl9
Double	10_25_11N	Tgif2
Double	10_25_11N	9130015L21Rik
Double	10_25_11N	Mir124a-3
Double	10_25_11N	Nlgn1
Double	10_25_11N	Egfem1
Double	10_25_11N	Fat4
Double	10_25_11N	Nbea
Double	10_25_11N	4930565D16Rik
Double	10_25_11N	Vangl1
Double	10_25_11N
Double	10_25_11N	Plekhf2
Double	10_25_11N	Srsf12
Double	10_25_11N	Rngtt
Double	10_25_11N	Aptx
Double	10_25_11N	Ubap2
Double	10_25_11N	Reck
Double	10_25_11N	Pax5
Double	10_25_11N	Gm829
Double	10_25_11N	Ptpn3
Double	10_25_11N	Dbc1
Double	10_25_11N	Cdk5rap2
Double	10_25_11N	C630043F03Rik
Double	10_25_11N	Gm12603
Double	10_25_11N	Nfia
Double	10_25_11N	Pgm2
Double	10_25_11N	Usp24
Double	10_25_11N	Elavl4
Double	10_25_11N	Slc5a9
Double	10_25_11N	Skint11
Double	10_25_11N	Faah
Double	10_25_11N	Rnf220
Double	10_25_11N	Eri3
Double	10_25_11N	Tie1
Double	10_25_11N	Macf1
Double	10_25_11N	Eif4g3
Double	10_25_11N	Gm694
Double	10_25_11N	Bre
Double	10_25_11N	Depdc5
Double	10_25_11N	Limch1
Double	10_25_11N	Gltp
Double	10_25_11N	Med13l
Double	10_25_11N	Cux1
Double	10_25_11N	3110082I17Rik
Double	10_25_11N	Cadps2
Double	10_25_11N	Pde1c
Double	10_25_11N	Snrpg
Double	10_25_11N	Atp2b2
Double	10_25_11N	Hnrnpf
Double	10_25_11N	1190002F15Rik
Double	10_25_11N	Napa
Double	10_25_11N	Map3k10
Double	10_25_11N	Gpi1
Double	10_25_11N	Uevld
Double	10_25_11N	4930404H21Rik
Double	10_25_11N	Myo16
Double	10_25_11N	Csmd1
Double	10_25_11N	Myst3
Double	10_25_11N	Jund
Double	10_25_11N	Itfg1
Double	10_25_11N	Ciapin1
Double	10_25_11N	Znrf1
Double	10_25_11N	Def8
Double	10_25_11N	Cog2
Double	10_25_11N	Kcnk1
Double	10_25_11N	Gpr83
Double	10_25_11N	Olfr898
Double	10_25_11N	Olfr948
Double	10_25_11N	Tbcel
Double	10_25_11N	Zfp609
Double	10_25_11N	Dapk2
Double	10_25_11N	Atp1b3
Double	10_25_11N	Ephb1
Double	10_25_11N	Hivep2
Double	10_25_11N	Fyn
Double	10_25_11N	Rel
Double	10_25_11N	Fbxw11
Double	10_25_11N	Odz2
Double	10_25_11N	Ube2b
Double	10_25_11N	Aff4
Double	10_25_11N	BC096441
Double	10_25_11N	Rprml
Double	10_25_11N	Helz
Double	10_25_11N	Kcnh5
Double	10_25_11N	Ccdc88c
Double	10_25_11N	Actn2
Double	10_25_11N	Cdk13
Double	10_25_11N	Fam50b
Double	10_25_11N	Atxn1
Double	10_25_11N	Map3k1
Double	10_25_11N	Flnb
Double	10_25_11N	Nrg3
Double	10_25_11N	Pou4f1
Double	10_25_11N	Mir17
Double	10_25_11N	Rap2a
Double	10_25_11N	Zhx2
Double	10_25_11N	Parvb
Double	10_25_11N	Rbfox1
Double	10_25_11N	Zdhhc19
Double	10_25_11N	Zbtb20
Double	10_25_11N	Dyrk1a
Double	10_25_11N	Pcp4
Double	10_25_11N	D730048J04Rik
Double	10_25_11N	Tbcc
Double	10_25_11N	Socs5
Double	10_25_11N	Zfp532
Double	10_25_11N	Mir5127
Double	10_25_11N	Zfp236
Double	10_25_11N	Ppp6r3
Double	10_25_11N	Tnks2
Double	10_25_11N	Eras
Double	10_25_11N	38961
Double	7_13_11P
Double	7_13_11P	Akr1c13
Double	7_15_11T	Pde1a
Double	7_15_11T
Double	7_15_11T	Cdk5rap2
Double	7_15_11T	Cecr2
Double	7_15_11T	Etnk1
Double	7_15_11T	Cyyr1
Double	7_15_11T	Kcnj6

## Sheet: summary
gene name	class		gene name	Ptc triple	SB double	Bmi1 triple	Common to all	Bmi Triple only	Ptc Triple only	Double only	Triples only	Ptc and double only	Bmi1 and double only
35489	Ptc Triple		1600002D24Rik	1	0	1	NO	NO	NO	NO	YES	NO	NO
35854	Ptc Triple		1700020N01Rik	1	0	1	NO	NO	NO	NO	YES	NO	NO
36950	Ptc Triple		1700123O12Rik	1	0	1	NO	NO	NO	NO	YES	NO	NO
37315	Ptc Triple		2310002L09Rik	1	0	1	NO	NO	NO	NO	YES	NO	NO
37499	Ptc Triple		2410114N07Rik	1	0	1	NO	NO	NO	NO	YES	NO	NO
38046	Ptc Triple		4921511C10Rik	1	0	1	NO	NO	NO	NO	YES	NO	NO
38230	Ptc Triple		4930402H24Rik	1	0	1	NO	NO	NO	NO	YES	NO	NO
38595	Ptc Triple		4930428G15Rik	1	0	1	NO	NO	NO	NO	YES	NO	NO
38960	Ptc Triple		4930511E03Rik	1	0	1	NO	NO	NO	NO	YES	NO	NO
39141	Ptc Triple		4930593A02Rik	1	0	1	NO	NO	NO	NO	YES	NO	NO
0610007L01Rik	Ptc Triple		5031425F14Rik	1	0	1	NO	NO	NO	NO	YES	NO	NO
0610007P08Rik	Ptc Triple		5033411D12Rik	1	0	1	NO	NO	NO	NO	YES	NO	NO
0610010F05Rik	Ptc Triple		5430437J10Rik	1	0	1	NO	NO	NO	NO	YES	NO	NO
0610040F04Rik	Ptc Triple		A930011G23Rik	1	0	1	NO	NO	NO	NO	YES	NO	NO
0610043K17Rik	Ptc Triple		Abcd3	1	0	1	NO	NO	NO	NO	YES	NO	NO
1110001A16Rik	Ptc Triple		Abl1	1	0	1	NO	NO	NO	NO	YES	NO	NO
1110003E01Rik	Ptc Triple		Accn1	1	0	1	NO	NO	NO	NO	YES	NO	NO
1110005A03Rik	Ptc Triple		Adamtsl1	1	0	1	NO	NO	NO	NO	YES	NO	NO
1110012J17Rik	Ptc Triple		Agbl4	1	0	1	NO	NO	NO	NO	YES	NO	NO
1110014N23Rik	Ptc Triple		Agr3	1	0	1	NO	NO	NO	NO	YES	NO	NO
1110034G24Rik	Ptc Triple		Agtpbp1	1	0	1	NO	NO	NO	NO	YES	NO	NO
1110050K14Rik	Ptc Triple		AI314180	1	0	1	NO	NO	NO	NO	YES	NO	NO
1110051M20Rik	Ptc Triple		AI593442	1	0	1	NO	NO	NO	NO	YES	NO	NO
1110059M19Rik	Ptc Triple		Aig1	1	0	1	NO	NO	NO	NO	YES	NO	NO
1190002N15Rik	Ptc Triple		Akap12	1	0	1	NO	NO	NO	NO	YES	NO	NO
1190007I07Rik	Ptc Triple		Akap6	1	0	1	NO	NO	NO	NO	YES	NO	NO
1300014I06Rik	Ptc Triple		Alcam	1	0	1	NO	NO	NO	NO	YES	NO	NO
1600002D24Rik	Ptc Triple		Aldoart1	1	0	1	NO	NO	NO	NO	YES	NO	NO
1600012F09Rik	Ptc Triple		Alx4	1	0	1	NO	NO	NO	NO	YES	NO	NO
1600021P15Rik	Ptc Triple		Amfr	1	0	1	NO	NO	NO	NO	YES	NO	NO
1700001G17Rik	Ptc Triple		Ank	1	0	1	NO	NO	NO	NO	YES	NO	NO
1700001O22Rik	Ptc Triple		Ank3	1	0	1	NO	NO	NO	NO	YES	NO	NO
1700006A11Rik	Ptc Triple		Ankhd1	1	0	1	NO	NO	NO	NO	YES	NO	NO
1700007F19Rik	Ptc Triple		Ankrd6	1	0	1	NO	NO	NO	NO	YES	NO	NO
1700007G11Rik	Ptc Triple		Ano1	1	0	1	NO	NO	NO	NO	YES	NO	NO
1700008A04Rik	Ptc Triple		Ano6	1	0	1	NO	NO	NO	NO	YES	NO	NO
1700008I05Rik	Ptc Triple		Anxa6	1	0	1	NO	NO	NO	NO	YES	NO	NO
1700010I02Rik	Ptc Triple		Aoah	1	0	1	NO	NO	NO	NO	YES	NO	NO
1700010J16Rik	Ptc Triple		Aplf	1	0	1	NO	NO	NO	NO	YES	NO	NO
1700010K23Rik	Ptc Triple		Arhgap24	1	0	1	NO	NO	NO	NO	YES	NO	NO
1700010M22Rik	Ptc Triple		Arhgef10l	1	0	1	NO	NO	NO	NO	YES	NO	NO
1700011I03Rik	Ptc Triple		Arid1a	1	0	1	NO	NO	NO	NO	YES	NO	NO
1700012D14Rik	Ptc Triple		Arid1b	1	0	1	NO	NO	NO	NO	YES	NO	NO
1700012I11Rik	Ptc Triple		Arl15	1	0	1	NO	NO	NO	NO	YES	NO	NO
1700016H13Rik	Ptc Triple		Arl4a	1	0	1	NO	NO	NO	NO	YES	NO	NO
1700018L02Rik	Ptc Triple		Asap2	1	0	1	NO	NO	NO	NO	YES	NO	NO
1700019M22Rik	Ptc Triple		Astn2	1	0	1	NO	NO	NO	NO	YES	NO	NO
1700020M21Rik	Ptc Triple		Atp11c	1	0	1	NO	NO	NO	NO	YES	NO	NO
1700020N01Rik	Ptc Triple		Atp2c1	1	0	1	NO	NO	NO	NO	YES	NO	NO
1700020O03Rik	Ptc Triple		Atxn7l1	1	0	1	NO	NO	NO	NO	YES	NO	NO
1700022A22Rik	Ptc Triple		Bace2	1	0	1	NO	NO	NO	NO	YES	NO	NO
1700023F02Rik	Ptc Triple		Bach2	1	0	1	NO	NO	NO	NO	YES	NO	NO
1700023L04Rik	Ptc Triple		Bcl11a	1	0	1	NO	NO	NO	NO	YES	NO	NO
1700024F13Rik	Ptc Triple		Bnc2	1	0	1	NO	NO	NO	NO	YES	NO	NO
1700024P04Rik	Ptc Triple		Brd4	1	0	1	NO	NO	NO	NO	YES	NO	NO
1700024P16Rik	Ptc Triple		Btbd9	1	0	1	NO	NO	NO	NO	YES	NO	NO
1700025G04Rik	Ptc Triple		Btg1	1	0	1	NO	NO	NO	NO	YES	NO	NO
1700027D21Rik	Ptc Triple		C1galt1	1	0	1	NO	NO	NO	NO	YES	NO	NO
1700027F09Rik	Ptc Triple		C230081A13Rik	1	0	1	NO	NO	NO	NO	YES	NO	NO
1700027H10Rik	Ptc Triple		Cabp2	1	0	1	NO	NO	NO	NO	YES	NO	NO
1700028E10Rik	Ptc Triple		Cacna1a	1	0	1	NO	NO	NO	NO	YES	NO	NO
1700028M03Rik	Ptc Triple		Cadm1	1	0	1	NO	NO	NO	NO	YES	NO	NO
1700028P14Rik	Ptc Triple		Cadm2	1	0	1	NO	NO	NO	NO	YES	NO	NO
1700028P15Rik	Ptc Triple		Capzb	1	0	1	NO	NO	NO	NO	YES	NO	NO
1700029J03Rik	Ptc Triple		Cblb	1	0	1	NO	NO	NO	NO	YES	NO	NO
1700029N11Rik	Ptc Triple		Ccdc85c	1	0	1	NO	NO	NO	NO	YES	NO	NO
1700030F04Rik	Ptc Triple		Cd200r1	1	0	1	NO	NO	NO	NO	YES	NO	NO
1700034F02Rik	Ptc Triple		Cdh4	1	0	1	NO	NO	NO	NO	YES	NO	NO
1700040I03Rik	Ptc Triple		Celf2	1	0	1	NO	NO	NO	NO	YES	NO	NO
1700040N02Rik	Ptc Triple		Celsr1	1	0	1	NO	NO	NO	NO	YES	NO	NO
1700044C05Rik	Ptc Triple		Cggbp1	1	0	1	NO	NO	NO	NO	YES	NO	NO
1700048M11Rik	Ptc Triple		Chchd3	1	0	1	NO	NO	NO	NO	YES	NO	NO
1700049E15Rik	Ptc Triple		Chd7	1	0	1	NO	NO	NO	NO	YES	NO	NO
1700049E22Rik	Ptc Triple		Chd9	1	0	1	NO	NO	NO	NO	YES	NO	NO
1700057H15Rik	Ptc Triple		Chmp3	1	0	1	NO	NO	NO	NO	YES	NO	NO
1700063D05Rik	Ptc Triple		Chrdl1	1	0	1	NO	NO	NO	NO	YES	NO	NO
1700066B17Rik	Ptc Triple		Chst15	1	0	1	NO	NO	NO	NO	YES	NO	NO
1700069L16Rik	Ptc Triple		Clip1	1	0	1	NO	NO	NO	NO	YES	NO	NO
1700069P05Rik	Ptc Triple		Clvs1	1	0	1	NO	NO	NO	NO	YES	NO	NO
1700072O05Rik	Ptc Triple		Cntln	1	0	1	NO	NO	NO	NO	YES	NO	NO
1700080N15Rik	Ptc Triple		Cntn3	1	0	1	NO	NO	NO	NO	YES	NO	NO
1700081L11Rik	Ptc Triple		Col13a1	1	0	1	NO	NO	NO	NO	YES	NO	NO
1700085B03Rik	Ptc Triple		Col25a1	1	0	1	NO	NO	NO	NO	YES	NO	NO
1700091E21Rik	Ptc Triple		Col27a1	1	0	1	NO	NO	NO	NO	YES	NO	NO
1700094D03Rik	Ptc Triple		Col6a4	1	0	1	NO	NO	NO	NO	YES	NO	NO
1700111N16Rik	Ptc Triple		Csnk1g1	1	0	1	NO	NO	NO	NO	YES	NO	NO
1700112E06Rik	Ptc Triple		Ctcf	1	0	1	NO	NO	NO	NO	YES	NO	NO
1700121N20Rik	Ptc Triple		Ctnna3	1	0	1	NO	NO	NO	NO	YES	NO	NO
1700123L14Rik	Ptc Triple		Ctnnd2	1	0	1	NO	NO	NO	NO	YES	NO	NO
1700123O12Rik	Ptc Triple		Ctps2	1	0	1	NO	NO	NO	NO	YES	NO	NO
1810010D01Rik	Ptc Triple		Cubn	1	0	1	NO	NO	NO	NO	YES	NO	NO
1810012P15Rik	Ptc Triple		Cul1	1	0	1	NO	NO	NO	NO	YES	NO	NO
1810024B03Rik	Ptc Triple		Cwc27	1	0	1	NO	NO	NO	NO	YES	NO	NO
1810065E05Rik	Ptc Triple		Cxxc5	1	0	1	NO	NO	NO	NO	YES	NO	NO
1810074P20Rik	Ptc Triple		Cyb5r4	1	0	1	NO	NO	NO	NO	YES	NO	NO
2010109I03Rik	Ptc Triple		Cylc1	1	0	1	NO	NO	NO	NO	YES	NO	NO
2010110P09Rik	Ptc Triple		D15Ertd621e	1	0	1	NO	NO	NO	NO	YES	NO	NO
2010111I01Rik	Ptc Triple		D930032P07Rik	1	0	1	NO	NO	NO	NO	YES	NO	NO
2010204K13Rik	Ptc Triple		Dab1	1	0	1	NO	NO	NO	NO	YES	NO	NO
2010321M09Rik	Ptc Triple		Dennd4c	1	0	1	NO	NO	NO	NO	YES	NO	NO
2210009G21Rik	Ptc Triple		Dgcr8	1	0	1	NO	NO	NO	NO	YES	NO	NO
2210010C17Rik	Ptc Triple		Diap2	1	0	1	NO	NO	NO	NO	YES	NO	NO
2210018M11Rik	Ptc Triple		Dlx6as2	1	0	1	NO	NO	NO	NO	YES	NO	NO
2210404J11Rik	Ptc Triple		Dock1	1	0	1	NO	NO	NO	NO	YES	NO	NO
2210408F21Rik	Ptc Triple		Dpp6	1	0	1	NO	NO	NO	NO	YES	NO	NO
2210408I21Rik	Ptc Triple		E130309F12Rik	1	0	1	NO	NO	NO	NO	YES	NO	NO
2310002L09Rik	Ptc Triple		Ebf1	1	0	1	NO	NO	NO	NO	YES	NO	NO
2310005E17Rik	Ptc Triple		Edem1	1	0	1	NO	NO	NO	NO	YES	NO	NO
2310007B03Rik	Ptc Triple		Edil3	1	0	1	NO	NO	NO	NO	YES	NO	NO
2310008H04Rik	Ptc Triple		Eepd1	1	0	1	NO	NO	NO	NO	YES	NO	NO
2310015D24Rik	Ptc Triple		Ehbp1	1	0	1	NO	NO	NO	NO	YES	NO	NO
2310021P13Rik	Ptc Triple		Elac2	1	0	1	NO	NO	NO	NO	YES	NO	NO
2310046A06Rik	Ptc Triple		Elavl2	1	0	1	NO	NO	NO	NO	YES	NO	NO
2310046K01Rik	Ptc Triple		Elp2	1	0	1	NO	NO	NO	NO	YES	NO	NO
2310050B05Rik	Ptc Triple		En2	1	0	1	NO	NO	NO	NO	YES	NO	NO
2410001C21Rik	Ptc Triple		Enox2	1	0	1	NO	NO	NO	NO	YES	NO	NO
2410002O22Rik	Ptc Triple		Espn	1	0	1	NO	NO	NO	NO	YES	NO	NO
2410066E13Rik	Ptc Triple		Faf1	1	0	1	NO	NO	NO	NO	YES	NO	NO
2410114N07Rik	Ptc Triple		Fam125b	1	0	1	NO	NO	NO	NO	YES	NO	NO
2410127L17Rik	Ptc Triple		Fam172a	1	0	1	NO	NO	NO	NO	YES	NO	NO
2610001J05Rik	Ptc Triple		Fam190a	1	0	1	NO	NO	NO	NO	YES	NO	NO
2610005L07Rik	Ptc Triple		Fam60a	1	0	1	NO	NO	NO	NO	YES	NO	NO
2610008E11Rik	Ptc Triple		Fars2	1	0	1	NO	NO	NO	NO	YES	NO	NO
2610019F03Rik	Ptc Triple		Fbxl7	1	0	1	NO	NO	NO	NO	YES	NO	NO
2610021K21Rik	Ptc Triple		Fgf12	1	0	1	NO	NO	NO	NO	YES	NO	NO
2610034B18Rik	Ptc Triple		Fgf14	1	0	1	NO	NO	NO	NO	YES	NO	NO
2610035D17Rik	Ptc Triple		Foxb2	1	0	1	NO	NO	NO	NO	YES	NO	NO
2610203C20Rik	Ptc Triple		Foxn3	1	0	1	NO	NO	NO	NO	YES	NO	NO
2610307P16Rik	Ptc Triple		Foxo6	1	0	1	NO	NO	NO	NO	YES	NO	NO
2700054A10Rik	Ptc Triple		Frmd4a	1	0	1	NO	NO	NO	NO	YES	NO	NO
2700062C07Rik	Ptc Triple		Fstl4	1	0	1	NO	NO	NO	NO	YES	NO	NO
2700078E11Rik	Ptc Triple		Fut9	1	0	1	NO	NO	NO	NO	YES	NO	NO
2700089I24Rik	Ptc Triple		G3bp2	1	0	1	NO	NO	NO	NO	YES	NO	NO
2700097O09Rik	Ptc Triple		Gabbr2	1	0	1	NO	NO	NO	NO	YES	NO	NO
2810001G20Rik	Ptc Triple		Gabrb3	1	0	1	NO	NO	NO	NO	YES	NO	NO
2810002N01Rik	Ptc Triple		Galnt1	1	0	1	NO	NO	NO	NO	YES	NO	NO
2810021B07Rik	Ptc Triple		Galnt14	1	0	1	NO	NO	NO	NO	YES	NO	NO
2810049E08Rik	Ptc Triple		Gja4	1	0	1	NO	NO	NO	NO	YES	NO	NO
2810403A07Rik	Ptc Triple		Gm10745	1	0	1	NO	NO	NO	NO	YES	NO	NO
2810403D21Rik	Ptc Triple		Gm14461	1	0	1	NO	NO	NO	NO	YES	NO	NO
2810404M03Rik	Ptc Triple		Gm14635	1	0	1	NO	NO	NO	NO	YES	NO	NO
2810429I04Rik	Ptc Triple		Gm19689	1	0	1	NO	NO	NO	NO	YES	NO	NO
2810432L12Rik	Ptc Triple		Gm4736	1	0	1	NO	NO	NO	NO	YES	NO	NO
2900041M22Rik	Ptc Triple		Gm5334	1	0	1	NO	NO	NO	NO	YES	NO	NO
2900056M20Rik	Ptc Triple		Gm9871	1	0	1	NO	NO	NO	NO	YES	NO	NO
2900079G21Rik	Ptc Triple		Gna12	1	0	1	NO	NO	NO	NO	YES	NO	NO
3000002C10Rik	Ptc Triple		Gne	1	0	1	NO	NO	NO	NO	YES	NO	NO
3110021N24Rik	Ptc Triple		Golim4	1	0	1	NO	NO	NO	NO	YES	NO	NO
3110047P20Rik	Ptc Triple		Gpc5	1	0	1	NO	NO	NO	NO	YES	NO	NO
3110052M02Rik	Ptc Triple		Grb10	1	0	1	NO	NO	NO	NO	YES	NO	NO
3110079O15Rik	Ptc Triple		Gria2	1	0	1	NO	NO	NO	NO	YES	NO	NO
3110082D06Rik	Ptc Triple		Grid2	1	0	1	NO	NO	NO	NO	YES	NO	NO
3110099E03Rik	Ptc Triple		Grin2a	1	0	1	NO	NO	NO	NO	YES	NO	NO
3300002I08Rik	Ptc Triple		Grm1	1	0	1	NO	NO	NO	NO	YES	NO	NO
4632415L05Rik	Ptc Triple		Grpr	1	0	1	NO	NO	NO	NO	YES	NO	NO
4732490B19Rik	Ptc Triple		Grsf1	1	0	1	NO	NO	NO	NO	YES	NO	NO
4831426I19Rik	Ptc Triple		Gsk3b	1	0	1	NO	NO	NO	NO	YES	NO	NO
4921504E06Rik	Ptc Triple		Hace1	1	0	1	NO	NO	NO	NO	YES	NO	NO
4921509C19Rik	Ptc Triple		Hdac9	1	0	1	NO	NO	NO	NO	YES	NO	NO
4921509O07Rik	Ptc Triple		Hes1	1	0	1	NO	NO	NO	NO	YES	NO	NO
4921511C10Rik	Ptc Triple		Hivep3	1	0	1	NO	NO	NO	NO	YES	NO	NO
4921511M17Rik	Ptc Triple		Hpdl	1	0	1	NO	NO	NO	NO	YES	NO	NO
4921515E04Rik	Ptc Triple		Hsd17b12	1	0	1	NO	NO	NO	NO	YES	NO	NO
4921517D21Rik	Ptc Triple		Il7r	1	0	1	NO	NO	NO	NO	YES	NO	NO
4921524L21Rik	Ptc Triple		Impad1	1	0	1	NO	NO	NO	NO	YES	NO	NO
4921525B02Rik	Ptc Triple		Inadl	1	0	1	NO	NO	NO	NO	YES	NO	NO
4921528I01Rik	Ptc Triple		Ints6	1	0	1	NO	NO	NO	NO	YES	NO	NO
4921528O07Rik	Ptc Triple		Invs	1	0	1	NO	NO	NO	NO	YES	NO	NO
4921531P14Rik	Ptc Triple		Iqsec1	1	0	1	NO	NO	NO	NO	YES	NO	NO
4921539E11Rik	Ptc Triple		Kalrn	1	0	1	NO	NO	NO	NO	YES	NO	NO
4922501C03Rik	Ptc Triple		Kap	1	0	1	NO	NO	NO	NO	YES	NO	NO
4922501L14Rik	Ptc Triple		Kcnh7	1	0	1	NO	NO	NO	NO	YES	NO	NO
4922502N22Rik	Ptc Triple		Kcnip4	1	0	1	NO	NO	NO	NO	YES	NO	NO
4930401C15Rik	Ptc Triple		Kcnj16	1	0	1	NO	NO	NO	NO	YES	NO	NO
4930402H24Rik	Ptc Triple		Kcnq1	1	0	1	NO	NO	NO	NO	YES	NO	NO
4930412B13Rik	Ptc Triple		Kcnq3	1	0	1	NO	NO	NO	NO	YES	NO	NO
4930414N06Rik	Ptc Triple		Kdm1a	1	0	1	NO	NO	NO	NO	YES	NO	NO
4930415F15Rik	Ptc Triple		Kdm4c	1	0	1	NO	NO	NO	NO	YES	NO	NO
4930415L06Rik	Ptc Triple		Klf12	1	0	1	NO	NO	NO	NO	YES	NO	NO
4930420K17Rik	Ptc Triple		Klf4	1	0	1	NO	NO	NO	NO	YES	NO	NO
4930428D18Rik	Ptc Triple		Ksr2	1	0	1	NO	NO	NO	NO	YES	NO	NO
4930428G15Rik	Ptc Triple		Lactbl1	1	0	1	NO	NO	NO	NO	YES	NO	NO
4930429D17Rik	Ptc Triple		Lama3	1	0	1	NO	NO	NO	NO	YES	NO	NO
4930430F21Rik	Ptc Triple		Large	1	0	1	NO	NO	NO	NO	YES	NO	NO
4930431A04Rik	Ptc Triple		Larp4b	1	0	1	NO	NO	NO	NO	YES	NO	NO
4930432K21Rik	Ptc Triple		Lhfpl1	1	0	1	NO	NO	NO	NO	YES	NO	NO
4930441O14Rik	Ptc Triple		Lingo2	1	0	1	NO	NO	NO	NO	YES	NO	NO
4930448I18Rik	Ptc Triple		Lmo3	1	0	1	NO	NO	NO	NO	YES	NO	NO
4930452B06Rik	Ptc Triple		LOC624759	1	0	1	NO	NO	NO	NO	YES	NO	NO
4930453H23Rik	Ptc Triple		Lrig1	1	0	1	NO	NO	NO	NO	YES	NO	NO
4930453N24Rik	Ptc Triple		Lrp1b	1	0	1	NO	NO	NO	NO	YES	NO	NO
4930455J16Rik	Ptc Triple		Lrp8	1	0	1	NO	NO	NO	NO	YES	NO	NO
4930458L03Rik	Ptc Triple		Lrriq1	1	0	1	NO	NO	NO	NO	YES	NO	NO
4930461G14Rik	Ptc Triple		Macrod2	1	0	1	NO	NO	NO	NO	YES	NO	NO
4930465A12Rik	Ptc Triple		Magi2	1	0	1	NO	NO	NO	NO	YES	NO	NO
4930467E23Rik	Ptc Triple		Mapkap1	1	0	1	NO	NO	NO	NO	YES	NO	NO
4930467K11Rik	Ptc Triple		Me3	1	0	1	NO	NO	NO	NO	YES	NO	NO
4930474G06Rik	Ptc Triple		Mef2a	1	0	1	NO	NO	NO	NO	YES	NO	NO
4930474H20Rik	Ptc Triple		Megf9	1	0	1	NO	NO	NO	NO	YES	NO	NO
4930480G23Rik	Ptc Triple		Meox2	1	0	1	NO	NO	NO	NO	YES	NO	NO
4930486F22Rik	Ptc Triple		Mirlet7i	1	0	1	NO	NO	NO	NO	YES	NO	NO
4930486L24Rik	Ptc Triple		Mitf	1	0	1	NO	NO	NO	NO	YES	NO	NO
4930503B20Rik	Ptc Triple		Mob3b	1	0	1	NO	NO	NO	NO	YES	NO	NO
4930503E24Rik	Ptc Triple		Mospd2	1	0	1	NO	NO	NO	NO	YES	NO	NO
4930503H13Rik	Ptc Triple		Msh3	1	0	1	NO	NO	NO	NO	YES	NO	NO
4930505A04Rik	Ptc Triple		Mtap7d1	1	0	1	NO	NO	NO	NO	YES	NO	NO
4930506M07Rik	Ptc Triple		Mtbp	1	0	1	NO	NO	NO	NO	YES	NO	NO
4930511E03Rik	Ptc Triple		Mtf2	1	0	1	NO	NO	NO	NO	YES	NO	NO
4930517E11Rik	Ptc Triple		Mup5	1	0	1	NO	NO	NO	NO	YES	NO	NO
4930518P08Rik	Ptc Triple		Myo1d	1	0	1	NO	NO	NO	NO	YES	NO	NO
4930519F24Rik	Ptc Triple		N4bp2	1	0	1	NO	NO	NO	NO	YES	NO	NO
4930520P13Rik	Ptc Triple		Nav2	1	0	1	NO	NO	NO	NO	YES	NO	NO
4930523C07Rik	Ptc Triple		Ndufa9	1	0	1	NO	NO	NO	NO	YES	NO	NO
4930523O13Rik	Ptc Triple		Nedd4l	1	0	1	NO	NO	NO	NO	YES	NO	NO
4930524O08Rik	Ptc Triple		Negr1	1	0	1	NO	NO	NO	NO	YES	NO	NO
4930525G20Rik	Ptc Triple		Nell1	1	0	1	NO	NO	NO	NO	YES	NO	NO
4930526L06Rik	Ptc Triple		Nell2	1	0	1	NO	NO	NO	NO	YES	NO	NO
4930527G23Rik	Ptc Triple		Nfatc2	1	0	1	NO	NO	NO	NO	YES	NO	NO
4930528P14Rik	Ptc Triple		Nfib	1	0	1	NO	NO	NO	NO	YES	NO	NO
4930529L06Rik	Ptc Triple		Nphp4	1	0	1	NO	NO	NO	NO	YES	NO	NO
4930533P14Rik	Ptc Triple		Npy2r	1	0	1	NO	NO	NO	NO	YES	NO	NO
4930539M17Rik	Ptc Triple		Nrxn1	1	0	1	NO	NO	NO	NO	YES	NO	NO
4930539N22Rik	Ptc Triple		Nrxn3	1	0	1	NO	NO	NO	NO	YES	NO	NO
4930548K13Rik	Ptc Triple		Nt5c2	1	0	1	NO	NO	NO	NO	YES	NO	NO
4930550L24Rik	Ptc Triple		Ntf3	1	0	1	NO	NO	NO	NO	YES	NO	NO
4930556C24Rik	Ptc Triple		Ntn1	1	0	1	NO	NO	NO	NO	YES	NO	NO
4930563D23Rik	Ptc Triple		Ntsr2	1	0	1	NO	NO	NO	NO	YES	NO	NO
4930564D02Rik	Ptc Triple		Nubpl	1	0	1	NO	NO	NO	NO	YES	NO	NO
4930578C19Rik	Ptc Triple		Nxph1	1	0	1	NO	NO	NO	NO	YES	NO	NO
4930578E11Rik	Ptc Triple		Odz4	1	0	1	NO	NO	NO	NO	YES	NO	NO
4930578I06Rik	Ptc Triple		Olfr1115	1	0	1	NO	NO	NO	NO	YES	NO	NO
4930584F24Rik	Ptc Triple		Ophn1	1	0	1	NO	NO	NO	NO	YES	NO	NO
4930592I03Rik	Ptc Triple		Oxct1	1	0	1	NO	NO	NO	NO	YES	NO	NO
4930593A02Rik	Ptc Triple		P2rx7	1	0	1	NO	NO	NO	NO	YES	NO	NO
4930598F16Rik	Ptc Triple		Pah	1	0	1	NO	NO	NO	NO	YES	NO	NO
4931417E11Rik	Ptc Triple		Palm2	1	0	1	NO	NO	NO	NO	YES	NO	NO
4931429I11Rik	Ptc Triple		Park2	1	0	1	NO	NO	NO	NO	YES	NO	NO
4932412H11Rik	Ptc Triple		Patl1	1	0	1	NO	NO	NO	NO	YES	NO	NO
4932414J04Rik	Ptc Triple		Pbrm1	1	0	1	NO	NO	NO	NO	YES	NO	NO
4932414N04Rik	Ptc Triple		Pcdh15	1	0	1	NO	NO	NO	NO	YES	NO	NO
4932418E24Rik	Ptc Triple		Pcdh7	1	0	1	NO	NO	NO	NO	YES	NO	NO
4932435O22Rik	Ptc Triple		Pclo	1	0	1	NO	NO	NO	NO	YES	NO	NO
4932438H23Rik	Ptc Triple		Pcsk5	1	0	1	NO	NO	NO	NO	YES	NO	NO
4932441B19Rik	Ptc Triple		Pde3b	1	0	1	NO	NO	NO	NO	YES	NO	NO
4933400C23	Ptc Triple		Pde9a	1	0	1	NO	NO	NO	NO	YES	NO	NO
4933400L20Rik	Ptc Triple		Pdzd2	1	0	1	NO	NO	NO	NO	YES	NO	NO
4933402C06Rik	Ptc Triple		Pdzrn4	1	0	1	NO	NO	NO	NO	YES	NO	NO
4933402J07Rik	Ptc Triple		Phactr2	1	0	1	NO	NO	NO	NO	YES	NO	NO
4933403F05Rik	Ptc Triple		Pik3c2a	1	0	1	NO	NO	NO	NO	YES	NO	NO
4933406D12Rik	Ptc Triple		Pik3cb	1	0	1	NO	NO	NO	NO	YES	NO	NO
4933407L21Rik	Ptc Triple		Plrg1	1	0	1	NO	NO	NO	NO	YES	NO	NO
4933411E08Rik	Ptc Triple		Plxna4	1	0	1	NO	NO	NO	NO	YES	NO	NO
4933412E24Rik	Ptc Triple		Polr3k	1	0	1	NO	NO	NO	NO	YES	NO	NO
4933412O06Rik	Ptc Triple		Pom121l12	1	0	1	NO	NO	NO	NO	YES	NO	NO
4933413L06Rik	Ptc Triple		Ppfia2	1	0	1	NO	NO	NO	NO	YES	NO	NO
4933422A05Rik	Ptc Triple		Ppm1l	1	0	1	NO	NO	NO	NO	YES	NO	NO
4933425H06Rik	Ptc Triple		Ppp2r5e	1	0	1	NO	NO	NO	NO	YES	NO	NO
4933425L06Rik	Ptc Triple		Ppp3ca	1	0	1	NO	NO	NO	NO	YES	NO	NO
4933425O20Rik	Ptc Triple		Prdm2	1	0	1	NO	NO	NO	NO	YES	NO	NO
4933427D06Rik	Ptc Triple		Prkg1	1	0	1	NO	NO	NO	NO	YES	NO	NO
4933427D14Rik	Ptc Triple		Prl2c2	1	0	1	NO	NO	NO	NO	YES	NO	NO
4933427I22Rik	Ptc Triple		Ptch1	1	0	1	NO	NO	NO	NO	YES	NO	NO
4933429K18Rik	Ptc Triple		Ptpn12	1	0	1	NO	NO	NO	NO	YES	NO	NO
4933431G14Rik	Ptc Triple		Ptprd	1	0	1	NO	NO	NO	NO	YES	NO	NO
4933432B09Rik	Ptc Triple		Ptprg	1	0	1	NO	NO	NO	NO	YES	NO	NO
4933433H22Rik	Ptc Triple		Ptprm	1	0	1	NO	NO	NO	NO	YES	NO	NO
4933440J02Rik	Ptc Triple		Pum1	1	0	1	NO	NO	NO	NO	YES	NO	NO
5031414D18Rik	Ptc Triple		Rab15	1	0	1	NO	NO	NO	NO	YES	NO	NO
5031425E22Rik	Ptc Triple		Rab22a	1	0	1	NO	NO	NO	NO	YES	NO	NO
5031425F14Rik	Ptc Triple		Rab2a	1	0	1	NO	NO	NO	NO	YES	NO	NO
5033411D12Rik	Ptc Triple		Rabl2	1	0	1	NO	NO	NO	NO	YES	NO	NO
5330426P16Rik	Ptc Triple		Rad51l1	1	0	1	NO	NO	NO	NO	YES	NO	NO
5430405G05Rik	Ptc Triple		Rapgef6	1	0	1	NO	NO	NO	NO	YES	NO	NO
5430419D17Rik	Ptc Triple		Rbbp8	1	0	1	NO	NO	NO	NO	YES	NO	NO
5430428K19Rik	Ptc Triple		Rbfox3	1	0	1	NO	NO	NO	NO	YES	NO	NO
5430434I15Rik	Ptc Triple		Rbm47	1	0	1	NO	NO	NO	NO	YES	NO	NO
5430437J10Rik	Ptc Triple		Rbms3	1	0	1	NO	NO	NO	NO	YES	NO	NO
5530400C23Rik	Ptc Triple		Rfx3	1	0	1	NO	NO	NO	NO	YES	NO	NO
5730405O15Rik	Ptc Triple		Rfx7	1	0	1	NO	NO	NO	NO	YES	NO	NO
5730419I09Rik	Ptc Triple		Rims2	1	0	1	NO	NO	NO	NO	YES	NO	NO
5730420D15Rik	Ptc Triple		Rnf146	1	0	1	NO	NO	NO	NO	YES	NO	NO
5730522E02Rik	Ptc Triple		Rph3al	1	0	1	NO	NO	NO	NO	YES	NO	NO
5730590G19Rik	Ptc Triple		Rpn1	1	0	1	NO	NO	NO	NO	YES	NO	NO
5830411N06Rik	Ptc Triple		Rras2	1	0	1	NO	NO	NO	NO	YES	NO	NO
5830416I19Rik	Ptc Triple		Rreb1	1	0	1	NO	NO	NO	NO	YES	NO	NO
5830418K08Rik	Ptc Triple		Samd4	1	0	1	NO	NO	NO	NO	YES	NO	NO
5830418P13Rik	Ptc Triple		Scaf8	1	0	1	NO	NO	NO	NO	YES	NO	NO
6030407O03Rik	Ptc Triple		Scfd2	1	0	1	NO	NO	NO	NO	YES	NO	NO
6230409E13Rik	Ptc Triple		Scmh1	1	0	1	NO	NO	NO	NO	YES	NO	NO
6330407J23Rik	Ptc Triple		Sdc2	1	0	1	NO	NO	NO	NO	YES	NO	NO
6330545A04Rik	Ptc Triple		Sdk1	1	0	1	NO	NO	NO	NO	YES	NO	NO
6330549D23Rik	Ptc Triple		Sec11a	1	0	1	NO	NO	NO	NO	YES	NO	NO
6430527G18Rik	Ptc Triple		Sec61g	1	0	1	NO	NO	NO	NO	YES	NO	NO
6430548M08Rik	Ptc Triple		Sel1l3	1	0	1	NO	NO	NO	NO	YES	NO	NO
6430573F11Rik	Ptc Triple		Setd2	1	0	1	NO	NO	NO	NO	YES	NO	NO
6430598A04Rik	Ptc Triple		Sfrp1	1	0	1	NO	NO	NO	NO	YES	NO	NO
6430704M03Rik	Ptc Triple		Sfrs18	1	0	1	NO	NO	NO	NO	YES	NO	NO
6530402F18Rik	Ptc Triple		Sgcz	1	0	1	NO	NO	NO	NO	YES	NO	NO
6720456H20Rik	Ptc Triple		Sgip1	1	0	1	NO	NO	NO	NO	YES	NO	NO
6820408C15Rik	Ptc Triple		Sgpl1	1	0	1	NO	NO	NO	NO	YES	NO	NO
7630403G23Rik	Ptc Triple		Sh3gl2	1	0	1	NO	NO	NO	NO	YES	NO	NO
8030423J24Rik	Ptc Triple		Sik2	1	0	1	NO	NO	NO	NO	YES	NO	NO
8430410A17Rik	Ptc Triple		Ski	1	0	1	NO	NO	NO	NO	YES	NO	NO
8430427H17Rik	Ptc Triple		Skint2	1	0	1	NO	NO	NO	NO	YES	NO	NO
8430437L04Rik	Ptc Triple		Slc39a11	1	0	1	NO	NO	NO	NO	YES	NO	NO
9130011E15Rik	Ptc Triple		Slc9a7	1	0	1	NO	NO	NO	NO	YES	NO	NO
9130014G24Rik	Ptc Triple		Smarca5-ps	1	0	1	NO	NO	NO	NO	YES	NO	NO
9130015L21Rik	Ptc Triple		Smoc2	1	0	1	NO	NO	NO	NO	YES	NO	NO
9130230L23Rik	Ptc Triple		Snx30	1	0	1	NO	NO	NO	NO	YES	NO	NO
9230110F15Rik	Ptc Triple		Socs7	1	0	1	NO	NO	NO	NO	YES	NO	NO
9230112D13Rik	Ptc Triple		Sorcs2	1	0	1	NO	NO	NO	NO	YES	NO	NO
9330111N05Rik	Ptc Triple		Sorcs3	1	0	1	NO	NO	NO	NO	YES	NO	NO
9330179D12Rik	Ptc Triple		Spata13	1	0	1	NO	NO	NO	NO	YES	NO	NO
9330182L06Rik	Ptc Triple		Srbd1	1	0	1	NO	NO	NO	NO	YES	NO	NO
9430007A20Rik	Ptc Triple		Srrm4	1	0	1	NO	NO	NO	NO	YES	NO	NO
9430020K01Rik	Ptc Triple		Stag2	1	0	1	NO	NO	NO	NO	YES	NO	NO
9430021M05Rik	Ptc Triple		Supt3h	1	0	1	NO	NO	NO	NO	YES	NO	NO
9430076C15Rik	Ptc Triple		Svep1	1	0	1	NO	NO	NO	NO	YES	NO	NO
9430076G02Rik	Ptc Triple		Syncrip	1	0	1	NO	NO	NO	NO	YES	NO	NO
9530003J23Rik	Ptc Triple		Taar7b	1	0	1	NO	NO	NO	NO	YES	NO	NO
9530008L14Rik	Ptc Triple		Tbc1d4	1	0	1	NO	NO	NO	NO	YES	NO	NO
9530036O11Rik	Ptc Triple		Tbl1x	1	0	1	NO	NO	NO	NO	YES	NO	NO
9530068E07Rik	Ptc Triple		Tcf4	1	0	1	NO	NO	NO	NO	YES	NO	NO
9630028B13Rik	Ptc Triple		Tdpoz2	1	0	1	NO	NO	NO	NO	YES	NO	NO
9830132P13	Ptc Triple		Tead1	1	0	1	NO	NO	NO	NO	YES	NO	NO
9930021J03Rik	Ptc Triple		Tex10	1	0	1	NO	NO	NO	NO	YES	NO	NO
A130040M12Rik	Ptc Triple		Tiam1	1	0	1	NO	NO	NO	NO	YES	NO	NO
A230057D06Rik	Ptc Triple		Tiam2	1	0	1	NO	NO	NO	NO	YES	NO	NO
A2m	Ptc Triple		Tmem120b	1	0	1	NO	NO	NO	NO	YES	NO	NO
A330023F24Rik	Ptc Triple		Tmem215	1	0	1	NO	NO	NO	NO	YES	NO	NO
A330049N07Rik	Ptc Triple		Tmem68	1	0	1	NO	NO	NO	NO	YES	NO	NO
A330050F15Rik	Ptc Triple		Tnik	1	0	1	NO	NO	NO	NO	YES	NO	NO
A330076H08Rik	Ptc Triple		Tomm5	1	0	1	NO	NO	NO	NO	YES	NO	NO
A330093E20Rik	Ptc Triple		Tox3	1	0	1	NO	NO	NO	NO	YES	NO	NO
A330102I10Rik	Ptc Triple		Trio	1	0	1	NO	NO	NO	NO	YES	NO	NO
A430107O13Rik	Ptc Triple		Trps1	1	0	1	NO	NO	NO	NO	YES	NO	NO
A530013C23Rik	Ptc Triple		Ttc28	1	0	1	NO	NO	NO	NO	YES	NO	NO
A530016L24Rik	Ptc Triple		Ttc7b	1	0	1	NO	NO	NO	NO	YES	NO	NO
A530053G22Rik	Ptc Triple		Twistnb	1	0	1	NO	NO	NO	NO	YES	NO	NO
A530072M11Rik	Ptc Triple		Ubl3	1	0	1	NO	NO	NO	NO	YES	NO	NO
A530099J19Rik	Ptc Triple		Ugcg	1	0	1	NO	NO	NO	NO	YES	NO	NO
A630066F11Rik	Ptc Triple		Uggt2	1	0	1	NO	NO	NO	NO	YES	NO	NO
A730015I17	Ptc Triple		Usp34	1	0	1	NO	NO	NO	NO	YES	NO	NO
A730056A06Rik	Ptc Triple		Wdpcp	1	0	1	NO	NO	NO	NO	YES	NO	NO
A830018L16Rik	Ptc Triple		Wdr1	1	0	1	NO	NO	NO	NO	YES	NO	NO
A830019L24Rik	Ptc Triple		Xrcc4	1	0	1	NO	NO	NO	NO	YES	NO	NO
A830082K12Rik	Ptc Triple		Zcchc7	1	0	1	NO	NO	NO	NO	YES	NO	NO
A930011G23Rik	Ptc Triple		Zcchc8	1	0	1	NO	NO	NO	NO	YES	NO	NO
AA536875	Ptc Triple		Zeb2	1	0	1	NO	NO	NO	NO	YES	NO	NO
AA960436	Ptc Triple		Zfand5	1	0	1	NO	NO	NO	NO	YES	NO	NO
AA986860	Ptc Triple		Zfp148	1	0	1	NO	NO	NO	NO	YES	NO	NO
AA987161	Ptc Triple		Zfp217	1	0	1	NO	NO	NO	NO	YES	NO	NO
Aacs	Ptc Triple		Zfp462	1	0	1	NO	NO	NO	NO	YES	NO	NO
Aadat	Ptc Triple		Zfp608	1	0	1	NO	NO	NO	NO	YES	NO	NO
Aagab	Ptc Triple		Zfp644	1	0	1	NO	NO	NO	NO	YES	NO	NO
Aard	Ptc Triple		Zmiz1	1	0	1	NO	NO	NO	NO	YES	NO	NO
Abca13	Ptc Triple		Zmynd8	1	0	1	NO	NO	NO	NO	YES	NO	NO
Abca15	Ptc Triple		38961	0	1	0	NO	NO	NO	YES	NO	NO	NO
Abcb11	Ptc Triple		1190002F15Rik	0	1	0	NO	NO	NO	YES	NO	NO	NO
Abcb7	Ptc Triple		3110082I17Rik	0	1	0	NO	NO	NO	YES	NO	NO	NO
Abcc1	Ptc Triple		4930404H21Rik	0	1	0	NO	NO	NO	YES	NO	NO	NO
Abcc4	Ptc Triple		4930565D16Rik	0	1	0	NO	NO	NO	YES	NO	NO	NO
Abcc9	Ptc Triple		Aff4	0	1	0	NO	NO	NO	YES	NO	NO	NO
Abcd3	Ptc Triple		BC096441	0	1	0	NO	NO	NO	YES	NO	NO	NO
Abcg2	Ptc Triple		Bre	0	1	0	NO	NO	NO	YES	NO	NO	NO
Abhd5	Ptc Triple		Ccdc88c	0	1	0	NO	NO	NO	YES	NO	NO	NO
Abhd6	Ptc Triple		Ciapin1	0	1	0	NO	NO	NO	YES	NO	NO	NO
Abhd8	Ptc Triple		Cog2	0	1	0	NO	NO	NO	YES	NO	NO	NO
Abi2	Ptc Triple		D730048J04Rik	0	1	0	NO	NO	NO	YES	NO	NO	NO
Abi3bp	Ptc Triple		Def8	0	1	0	NO	NO	NO	YES	NO	NO	NO
Abl1	Ptc Triple		Depdc5	0	1	0	NO	NO	NO	YES	NO	NO	NO
Ablim2	Ptc Triple		Dlgap4	0	1	0	NO	NO	NO	YES	NO	NO	NO
Ablim3	Ptc Triple		Fat4	0	1	0	NO	NO	NO	YES	NO	NO	NO
Abo	Ptc Triple		Fbxw11	0	1	0	NO	NO	NO	YES	NO	NO	NO
Abpe	Ptc Triple		Flnb	0	1	0	NO	NO	NO	YES	NO	NO	NO
Acad9	Ptc Triple		Gltp	0	1	0	NO	NO	NO	YES	NO	NO	NO
Acap2	Ptc Triple		Gm12603	0	1	0	NO	NO	NO	YES	NO	NO	NO
Acbd7	Ptc Triple		Gm829	0	1	0	NO	NO	NO	YES	NO	NO	NO
Accn1	Ptc Triple		Gpi1	0	1	0	NO	NO	NO	YES	NO	NO	NO
Accn5	Ptc Triple		Gpr83	0	1	0	NO	NO	NO	YES	NO	NO	NO
Acot12	Ptc Triple		Itfg1	0	1	0	NO	NO	NO	YES	NO	NO	NO
Acot7	Ptc Triple		Kcnk1	0	1	0	NO	NO	NO	YES	NO	NO	NO
Acoxl	Ptc Triple		Map3k10	0	1	0	NO	NO	NO	YES	NO	NO	NO
Acsl1	Ptc Triple		Mir124a-3	0	1	0	NO	NO	NO	YES	NO	NO	NO
Acta1	Ptc Triple		Myl9	0	1	0	NO	NO	NO	YES	NO	NO	NO
Actb	Ptc Triple		Napa	0	1	0	NO	NO	NO	YES	NO	NO	NO
Actbl2	Ptc Triple		Parvb	0	1	0	NO	NO	NO	YES	NO	NO	NO
Actn2	Ptc Triple		Pcp4	0	1	0	NO	NO	NO	YES	NO	NO	NO
Actn4	Ptc Triple		Plekhf2	0	1	0	NO	NO	NO	YES	NO	NO	NO
Actr2	Ptc Triple		Pou4f1	0	1	0	NO	NO	NO	YES	NO	NO	NO
Acvr1	Ptc Triple		Ptpn3	0	1	0	NO	NO	NO	YES	NO	NO	NO
Acvr1c	Ptc Triple		Rapgef4	0	1	0	NO	NO	NO	YES	NO	NO	NO
Acyp2	Ptc Triple		Rel	0	1	0	NO	NO	NO	YES	NO	NO	NO
Adam12	Ptc Triple		Rprml	0	1	0	NO	NO	NO	YES	NO	NO	NO
Adam2	Ptc Triple		Slc5a9	0	1	0	NO	NO	NO	YES	NO	NO	NO
Adam22	Ptc Triple		Snrpg	0	1	0	NO	NO	NO	YES	NO	NO	NO
Adam32	Ptc Triple		Srsf12	0	1	0	NO	NO	NO	YES	NO	NO	NO
Adam7	Ptc Triple		Tbcc	0	1	0	NO	NO	NO	YES	NO	NO	NO
Adamts10	Ptc Triple		Tbcel	0	1	0	NO	NO	NO	YES	NO	NO	NO
Adamts12	Ptc Triple		Tie1	0	1	0	NO	NO	NO	YES	NO	NO	NO
Adamts14	Ptc Triple		Tnks2	0	1	0	NO	NO	NO	YES	NO	NO	NO
Adamts15	Ptc Triple		Ubap2	0	1	0	NO	NO	NO	YES	NO	NO	NO
Adamts16	Ptc Triple		Ube2b	0	1	0	NO	NO	NO	YES	NO	NO	NO
Adamts17	Ptc Triple		Uevld	0	1	0	NO	NO	NO	YES	NO	NO	NO
Adamts18	Ptc Triple		Vangl1	0	1	0	NO	NO	NO	YES	NO	NO	NO
Adamts3	Ptc Triple		Zdhhc19	0	1	0	NO	NO	NO	YES	NO	NO	NO
Adamts5	Ptc Triple		Zfp532	0	1	0	NO	NO	NO	YES	NO	NO	NO
Adamts6	Ptc Triple		Znrf1	0	1	0	NO	NO	NO	YES	NO	NO	NO
Adamts8	Ptc Triple		1700009N14Rik	0	0	1	NO	YES	NO	NO	NO	NO	NO
Adamts9	Ptc Triple		1700012A03Rik	0	0	1	NO	YES	NO	NO	NO	NO	NO
Adamtsl1	Ptc Triple		1700012P22Rik	0	0	1	NO	YES	NO	NO	NO	NO	NO
Adamtsl2	Ptc Triple		1700017B05Rik	0	0	1	NO	YES	NO	NO	NO	NO	NO
Adar	Ptc Triple		1700022I11Rik	0	0	1	NO	YES	NO	NO	NO	NO	NO
Adarb2	Ptc Triple		1700034K08Rik	0	0	1	NO	YES	NO	NO	NO	NO	NO
Adat1	Ptc Triple		1700048O20Rik	0	0	1	NO	YES	NO	NO	NO	NO	NO
Adcy1	Ptc Triple		1700061F12Rik	0	0	1	NO	YES	NO	NO	NO	NO	NO
Adcy2	Ptc Triple		1700096K18Rik	0	0	1	NO	YES	NO	NO	NO	NO	NO
Adcy3	Ptc Triple		1810030N24Rik	0	0	1	NO	YES	NO	NO	NO	NO	NO
Adcy8	Ptc Triple		1810063B07Rik	0	0	1	NO	YES	NO	NO	NO	NO	NO
Adcyap1	Ptc Triple		2010010A06Rik	0	0	1	NO	YES	NO	NO	NO	NO	NO
Add2	Ptc Triple		2010107G12Rik	0	0	1	NO	YES	NO	NO	NO	NO	NO
Adh7	Ptc Triple		2210012G02Rik	0	0	1	NO	YES	NO	NO	NO	NO	NO
Adipor2	Ptc Triple		2210420H20Rik	0	0	1	NO	YES	NO	NO	NO	NO	NO
Adk	Ptc Triple		2310022A10Rik	0	0	1	NO	YES	NO	NO	NO	NO	NO
Adm	Ptc Triple		4921506M07Rik	0	0	1	NO	YES	NO	NO	NO	NO	NO
Adm2	Ptc Triple		4930404A05Rik	0	0	1	NO	YES	NO	NO	NO	NO	NO
Adnp2	Ptc Triple		4930423M02Rik	0	0	1	NO	YES	NO	NO	NO	NO	NO
Adra1b	Ptc Triple		4930448K20Rik	0	0	1	NO	YES	NO	NO	NO	NO	NO
Adrb1	Ptc Triple		4930473A06Rik	0	0	1	NO	YES	NO	NO	NO	NO	NO
Adrb2	Ptc Triple		4930509K18Rik	0	0	1	NO	YES	NO	NO	NO	NO	NO
Adrm1	Ptc Triple		4930524C18Rik	0	0	1	NO	YES	NO	NO	NO	NO	NO
Adss	Ptc Triple		4930524E20Rik	0	0	1	NO	YES	NO	NO	NO	NO	NO
AF529169	Ptc Triple		4930546K05Rik	0	0	1	NO	YES	NO	NO	NO	NO	NO
Afap1	Ptc Triple		4930552P12Rik	0	0	1	NO	YES	NO	NO	NO	NO	NO
Afap1l1	Ptc Triple		4930595M18Rik	0	0	1	NO	YES	NO	NO	NO	NO	NO
Aff1	Ptc Triple		4931420L22Rik	0	0	1	NO	YES	NO	NO	NO	NO	NO
Aff2	Ptc Triple		4932415M13Rik	0	0	1	NO	YES	NO	NO	NO	NO	NO
Afg3l2	Ptc Triple		5133401N09Rik	0	0	1	NO	YES	NO	NO	NO	NO	NO
Agap1	Ptc Triple		5730457N03Rik	0	0	1	NO	YES	NO	NO	NO	NO	NO
Agbl1	Ptc Triple		5830405N20Rik	0	0	1	NO	YES	NO	NO	NO	NO	NO
Agbl4	Ptc Triple		5830433M19Rik	0	0	1	NO	YES	NO	NO	NO	NO	NO
Agfg1	Ptc Triple		6030446N20Rik	0	0	1	NO	YES	NO	NO	NO	NO	NO
Agfg2	Ptc Triple		6030458C11Rik	0	0	1	NO	YES	NO	NO	NO	NO	NO
Agk	Ptc Triple		8430436N08Rik	0	0	1	NO	YES	NO	NO	NO	NO	NO
Agmo	Ptc Triple		9130015A21Rik	0	0	1	NO	YES	NO	NO	NO	NO	NO
Agpat4	Ptc Triple		9430019J16Rik	0	0	1	NO	YES	NO	NO	NO	NO	NO
Agr3	Ptc Triple		9530002B09Rik	0	0	1	NO	YES	NO	NO	NO	NO	NO
Agtpbp1	Ptc Triple		9530051G07Rik	0	0	1	NO	YES	NO	NO	NO	NO	NO
Ahdc1	Ptc Triple		9830001H06Rik	0	0	1	NO	YES	NO	NO	NO	NO	NO
Ahi1	Ptc Triple		9930021D14Rik	0	0	1	NO	YES	NO	NO	NO	NO	NO
Ahrr	Ptc Triple		A230028O05Rik	0	0	1	NO	YES	NO	NO	NO	NO	NO
AI197445	Ptc Triple		A230072E10Rik	0	0	1	NO	YES	NO	NO	NO	NO	NO
AI314180	Ptc Triple		A630075F10Rik	0	0	1	NO	YES	NO	NO	NO	NO	NO
AI317395	Ptc Triple		A730046J19Rik	0	0	1	NO	YES	NO	NO	NO	NO	NO
AI427809	Ptc Triple		A830052D11Rik	0	0	1	NO	YES	NO	NO	NO	NO	NO
AI480653	Ptc Triple		A930017M01Rik	0	0	1	NO	YES	NO	NO	NO	NO	NO
AI504432	Ptc Triple		Abca1	0	0	1	NO	YES	NO	NO	NO	NO	NO
AI593442	Ptc Triple		Abpd	0	0	1	NO	YES	NO	NO	NO	NO	NO
AI848100	Ptc Triple		Aco1	0	0	1	NO	YES	NO	NO	NO	NO	NO
Aifm3	Ptc Triple		Acot11	0	0	1	NO	YES	NO	NO	NO	NO	NO
Aig1	Ptc Triple		Acvr1b	0	0	1	NO	YES	NO	NO	NO	NO	NO
Aim1	Ptc Triple		Adam11	0	0	1	NO	YES	NO	NO	NO	NO	NO
Aipl1	Ptc Triple		Adcy5	0	0	1	NO	YES	NO	NO	NO	NO	NO
Airn	Ptc Triple		Adra2a	0	0	1	NO	YES	NO	NO	NO	NO	NO
Ajap1	Ptc Triple		Agbl3	0	0	1	NO	YES	NO	NO	NO	NO	NO
Ak1	Ptc Triple		Akirin2	0	0	1	NO	YES	NO	NO	NO	NO	NO
Akap10	Ptc Triple		Akr1a1	0	0	1	NO	YES	NO	NO	NO	NO	NO
Akap12	Ptc Triple		Aldh4a1	0	0	1	NO	YES	NO	NO	NO	NO	NO
Akap13	Ptc Triple		Alpk2	0	0	1	NO	YES	NO	NO	NO	NO	NO
Akap14	Ptc Triple		Ankrd42	0	0	1	NO	YES	NO	NO	NO	NO	NO
Akap6	Ptc Triple		Ankrd58	0	0	1	NO	YES	NO	NO	NO	NO	NO
Akap7	Ptc Triple		Apc	0	0	1	NO	YES	NO	NO	NO	NO	NO
Akr1b7	Ptc Triple		Appl2	0	0	1	NO	YES	NO	NO	NO	NO	NO
Akr1c12	Ptc Triple		Aqp1	0	0	1	NO	YES	NO	NO	NO	NO	NO
Akr1c13	Ptc Triple		Aqp3	0	0	1	NO	YES	NO	NO	NO	NO	NO
Akr1c14	Ptc Triple		Arhgef40	0	0	1	NO	YES	NO	NO	NO	NO	NO
Akr1c18	Ptc Triple		Arid2	0	0	1	NO	YES	NO	NO	NO	NO	NO
Akr1c20	Ptc Triple		Armcx2	0	0	1	NO	YES	NO	NO	NO	NO	NO
Akr1e1	Ptc Triple		Atg7	0	0	1	NO	YES	NO	NO	NO	NO	NO
Alb	Ptc Triple		Atp13a3	0	0	1	NO	YES	NO	NO	NO	NO	NO
Alcam	Ptc Triple		Atp8b1	0	0	1	NO	YES	NO	NO	NO	NO	NO
Aldh1a1	Ptc Triple		Atr	0	0	1	NO	YES	NO	NO	NO	NO	NO
Aldh1a2	Ptc Triple		B020004J07Rik	0	0	1	NO	YES	NO	NO	NO	NO	NO
Aldh1a3	Ptc Triple		B4galt1	0	0	1	NO	YES	NO	NO	NO	NO	NO
Aldh8a1	Ptc Triple		Baiap2	0	0	1	NO	YES	NO	NO	NO	NO	NO
Aldoart1	Ptc Triple		BC027231	0	0	1	NO	YES	NO	NO	NO	NO	NO
Aldob	Ptc Triple		BC032203	0	0	1	NO	YES	NO	NO	NO	NO	NO
Alg6	Ptc Triple		Bcar3	0	0	1	NO	YES	NO	NO	NO	NO	NO
Alk	Ptc Triple		Bcl2l11	0	0	1	NO	YES	NO	NO	NO	NO	NO
Alox5	Ptc Triple		Bcl7a	0	0	1	NO	YES	NO	NO	NO	NO	NO
Alpk3	Ptc Triple		Bmp8a	0	0	1	NO	YES	NO	NO	NO	NO	NO
Als2cr12	Ptc Triple		Bmpr1a	0	0	1	NO	YES	NO	NO	NO	NO	NO
Alx4	Ptc Triple		Bmx	0	0	1	NO	YES	NO	NO	NO	NO	NO
Ambra1	Ptc Triple		Bspry	0	0	1	NO	YES	NO	NO	NO	NO	NO
Amfr	Ptc Triple		Bzw2	0	0	1	NO	YES	NO	NO	NO	NO	NO
Amn1	Ptc Triple		C1qtnf2	0	0	1	NO	YES	NO	NO	NO	NO	NO
Amot	Ptc Triple		Cachd1	0	0	1	NO	YES	NO	NO	NO	NO	NO
Amph	Ptc Triple		Calhm1	0	0	1	NO	YES	NO	NO	NO	NO	NO
Amz2	Ptc Triple		Calr4	0	0	1	NO	YES	NO	NO	NO	NO	NO
Anapc1	Ptc Triple		Camk2b	0	0	1	NO	YES	NO	NO	NO	NO	NO
Anapc10	Ptc Triple		Cat	0	0	1	NO	YES	NO	NO	NO	NO	NO
Anapc2	Ptc Triple		Cbfb	0	0	1	NO	YES	NO	NO	NO	NO	NO
Angel2	Ptc Triple		Ccdc117	0	0	1	NO	YES	NO	NO	NO	NO	NO
Angpt1	Ptc Triple		Ccna1	0	0	1	NO	YES	NO	NO	NO	NO	NO
Angpt2	Ptc Triple		Ccpg1	0	0	1	NO	YES	NO	NO	NO	NO	NO
Angptl1	Ptc Triple		Cd164	0	0	1	NO	YES	NO	NO	NO	NO	NO
Ank	Ptc Triple		Cd22	0	0	1	NO	YES	NO	NO	NO	NO	NO
Ank1	Ptc Triple		Cdc27	0	0	1	NO	YES	NO	NO	NO	NO	NO
Ank3	Ptc Triple		Cdh17	0	0	1	NO	YES	NO	NO	NO	NO	NO
Ankhd1	Ptc Triple		Cdkn2c	0	0	1	NO	YES	NO	NO	NO	NO	NO
Ankib1	Ptc Triple		Cebpg	0	0	1	NO	YES	NO	NO	NO	NO	NO
Ankmy2	Ptc Triple		Cep57l1	0	0	1	NO	YES	NO	NO	NO	NO	NO
Ankra2	Ptc Triple		Cer1	0	0	1	NO	YES	NO	NO	NO	NO	NO
Ankrd13a	Ptc Triple		Ces5a	0	0	1	NO	YES	NO	NO	NO	NO	NO
Ankrd13d	Ptc Triple		Chchd7	0	0	1	NO	YES	NO	NO	NO	NO	NO
Ankrd22	Ptc Triple		Chka	0	0	1	NO	YES	NO	NO	NO	NO	NO
Ankrd29	Ptc Triple		Chmp5	0	0	1	NO	YES	NO	NO	NO	NO	NO
Ankrd32	Ptc Triple		Chrna1	0	0	1	NO	YES	NO	NO	NO	NO	NO
Ankrd34b	Ptc Triple		Chrna4	0	0	1	NO	YES	NO	NO	NO	NO	NO
Ankrd44	Ptc Triple		Chrnb1	0	0	1	NO	YES	NO	NO	NO	NO	NO
Ankrd46	Ptc Triple		Cldn17	0	0	1	NO	YES	NO	NO	NO	NO	NO
Ankrd50	Ptc Triple		Clpx	0	0	1	NO	YES	NO	NO	NO	NO	NO
Ankrd55	Ptc Triple		Cltc	0	0	1	NO	YES	NO	NO	NO	NO	NO
Ankrd57	Ptc Triple		Cmpk1	0	0	1	NO	YES	NO	NO	NO	NO	NO
Ankrd6	Ptc Triple		Cnfn	0	0	1	NO	YES	NO	NO	NO	NO	NO
Ankrd7	Ptc Triple		Cnot4	0	0	1	NO	YES	NO	NO	NO	NO	NO
Anks1	Ptc Triple		Cnr1	0	0	1	NO	YES	NO	NO	NO	NO	NO
Anks1b	Ptc Triple		Col23a1	0	0	1	NO	YES	NO	NO	NO	NO	NO
Ano1	Ptc Triple		Cplx2	0	0	1	NO	YES	NO	NO	NO	NO	NO
Ano2	Ptc Triple		Cpne5	0	0	1	NO	YES	NO	NO	NO	NO	NO
Ano3	Ptc Triple		Cpt2	0	0	1	NO	YES	NO	NO	NO	NO	NO
Ano5	Ptc Triple		Creb3l2	0	0	1	NO	YES	NO	NO	NO	NO	NO
Ano6	Ptc Triple		Crim1	0	0	1	NO	YES	NO	NO	NO	NO	NO
Antxr1	Ptc Triple		Csnk1d	0	0	1	NO	YES	NO	NO	NO	NO	NO
Antxr2	Ptc Triple		Ctage5	0	0	1	NO	YES	NO	NO	NO	NO	NO
Anubl1	Ptc Triple		Cwc15	0	0	1	NO	YES	NO	NO	NO	NO	NO
Anxa6	Ptc Triple		Cyld	0	0	1	NO	YES	NO	NO	NO	NO	NO
Aoah	Ptc Triple		Cyp2a22	0	0	1	NO	YES	NO	NO	NO	NO	NO
Ap1g1	Ptc Triple		Cyp2j11	0	0	1	NO	YES	NO	NO	NO	NO	NO
Ap1m1	Ptc Triple		Cyp39a1	0	0	1	NO	YES	NO	NO	NO	NO	NO
Ap2b1	Ptc Triple		D11Wsu47e	0	0	1	NO	YES	NO	NO	NO	NO	NO
Ap3b1	Ptc Triple		D4Bwg0951e	0	0	1	NO	YES	NO	NO	NO	NO	NO
Apbb1	Ptc Triple		D5Ertd579e	0	0	1	NO	YES	NO	NO	NO	NO	NO
Apbb1ip	Ptc Triple		D930007P13Rik	0	0	1	NO	YES	NO	NO	NO	NO	NO
Apbb2	Ptc Triple		Dach1	0	0	1	NO	YES	NO	NO	NO	NO	NO
Api5	Ptc Triple		Dach2	0	0	1	NO	YES	NO	NO	NO	NO	NO
Apitd1	Ptc Triple		Dcun1d1	0	0	1	NO	YES	NO	NO	NO	NO	NO
Aplf	Ptc Triple		Defb8	0	0	1	NO	YES	NO	NO	NO	NO	NO
Apob	Ptc Triple		Dennd2c	0	0	1	NO	YES	NO	NO	NO	NO	NO
Apol6	Ptc Triple		Dennd4a	0	0	1	NO	YES	NO	NO	NO	NO	NO
Aptx	Ptc Triple		Dhx15	0	0	1	NO	YES	NO	NO	NO	NO	NO
Aqp4	Ptc Triple		Dip2a	0	0	1	NO	YES	NO	NO	NO	NO	NO
Aqp9	Ptc Triple		Dmrta1	0	0	1	NO	YES	NO	NO	NO	NO	NO
Ar	Ptc Triple		Dmrtb1	0	0	1	NO	YES	NO	NO	NO	NO	NO
Arap2	Ptc Triple		Dnahc8	0	0	1	NO	YES	NO	NO	NO	NO	NO
Arf2	Ptc Triple		Dnahc9	0	0	1	NO	YES	NO	NO	NO	NO	NO
Arg1	Ptc Triple		Dnaic1	0	0	1	NO	YES	NO	NO	NO	NO	NO
Arglu1	Ptc Triple		Dnajb4	0	0	1	NO	YES	NO	NO	NO	NO	NO
Arhgap10	Ptc Triple		Dnajb6	0	0	1	NO	YES	NO	NO	NO	NO	NO
Arhgap15	Ptc Triple		Dnajc7	0	0	1	NO	YES	NO	NO	NO	NO	NO
Arhgap21	Ptc Triple		Dock9	0	0	1	NO	YES	NO	NO	NO	NO	NO
Arhgap24	Ptc Triple		Dusp16	0	0	1	NO	YES	NO	NO	NO	NO	NO
Arhgap26	Ptc Triple		Dusp8	0	0	1	NO	YES	NO	NO	NO	NO	NO
Arhgap32	Ptc Triple		Dvl3	0	0	1	NO	YES	NO	NO	NO	NO	NO
Arhgap33	Ptc Triple		E130308A19Rik	0	0	1	NO	YES	NO	NO	NO	NO	NO
Arhgap42	Ptc Triple		E230019M04Rik	0	0	1	NO	YES	NO	NO	NO	NO	NO
Arhgap44	Ptc Triple		E2f8	0	0	1	NO	YES	NO	NO	NO	NO	NO
Arhgap5	Ptc Triple		E330017L17Rik	0	0	1	NO	YES	NO	NO	NO	NO	NO
Arhgdib	Ptc Triple		E430016F16Rik	0	0	1	NO	YES	NO	NO	NO	NO	NO
Arhgef10	Ptc Triple		Eaf1	0	0	1	NO	YES	NO	NO	NO	NO	NO
Arhgef10l	Ptc Triple		Eci2	0	0	1	NO	YES	NO	NO	NO	NO	NO
Arhgef12	Ptc Triple		Efcab7	0	0	1	NO	YES	NO	NO	NO	NO	NO
Arhgef17	Ptc Triple		Efna5	0	0	1	NO	YES	NO	NO	NO	NO	NO
Arhgef3	Ptc Triple		Eif2c2	0	0	1	NO	YES	NO	NO	NO	NO	NO
Arhgef6	Ptc Triple		Emilin2	0	0	1	NO	YES	NO	NO	NO	NO	NO
Arid1a	Ptc Triple		Enpp7	0	0	1	NO	YES	NO	NO	NO	NO	NO
Arid1b	Ptc Triple		Epb4.1l4b	0	0	1	NO	YES	NO	NO	NO	NO	NO
Arid4b	Ptc Triple		Epha7	0	0	1	NO	YES	NO	NO	NO	NO	NO
Arid5b	Ptc Triple		Ephb2	0	0	1	NO	YES	NO	NO	NO	NO	NO
Arih2	Ptc Triple		Ept1	0	0	1	NO	YES	NO	NO	NO	NO	NO
Arl15	Ptc Triple		Erp44	0	0	1	NO	YES	NO	NO	NO	NO	NO
Arl4a	Ptc Triple		Evl	0	0	1	NO	YES	NO	NO	NO	NO	NO
Arl8b	Ptc Triple		Ewsr1	0	0	1	NO	YES	NO	NO	NO	NO	NO
Armc1	Ptc Triple		Exd2	0	0	1	NO	YES	NO	NO	NO	NO	NO
Armc3	Ptc Triple		Fam126a	0	0	1	NO	YES	NO	NO	NO	NO	NO
Armc4	Ptc Triple		Fam154a	0	0	1	NO	YES	NO	NO	NO	NO	NO
Armc7	Ptc Triple		Fam168a	0	0	1	NO	YES	NO	NO	NO	NO	NO
Armc9	Ptc Triple		Fam188a	0	0	1	NO	YES	NO	NO	NO	NO	NO
Arntl	Ptc Triple		Fam53a	0	0	1	NO	YES	NO	NO	NO	NO	NO
Arntl2	Ptc Triple		Fam65c	0	0	1	NO	YES	NO	NO	NO	NO	NO
Arrb2	Ptc Triple		Fam71e1	0	0	1	NO	YES	NO	NO	NO	NO	NO
Arrdc3	Ptc Triple		Fam82b	0	0	1	NO	YES	NO	NO	NO	NO	NO
Arsb	Ptc Triple		Fbxo11	0	0	1	NO	YES	NO	NO	NO	NO	NO
Arsi	Ptc Triple		Fbxo38	0	0	1	NO	YES	NO	NO	NO	NO	NO
Arsj	Ptc Triple		Fbxo4	0	0	1	NO	YES	NO	NO	NO	NO	NO
Art2a-ps	Ptc Triple		Fbxo42	0	0	1	NO	YES	NO	NO	NO	NO	NO
Arvcf	Ptc Triple		Fbxo47	0	0	1	NO	YES	NO	NO	NO	NO	NO
Asah2	Ptc Triple		Fbxw24	0	0	1	NO	YES	NO	NO	NO	NO	NO
Asap1	Ptc Triple		Fcrl5	0	0	1	NO	YES	NO	NO	NO	NO	NO
Asap2	Ptc Triple		Fgd4	0	0	1	NO	YES	NO	NO	NO	NO	NO
Asb5	Ptc Triple		Fgf23	0	0	1	NO	YES	NO	NO	NO	NO	NO
Asb7	Ptc Triple		Fhl5	0	0	1	NO	YES	NO	NO	NO	NO	NO
Asb9	Ptc Triple		Figf	0	0	1	NO	YES	NO	NO	NO	NO	NO
Ascl3	Ptc Triple		Fkbp15	0	0	1	NO	YES	NO	NO	NO	NO	NO
Asgr1	Ptc Triple		Fktn	0	0	1	NO	YES	NO	NO	NO	NO	NO
Ash1l	Ptc Triple		Fli1	0	0	1	NO	YES	NO	NO	NO	NO	NO
Asph	Ptc Triple		Fnbp1l	0	0	1	NO	YES	NO	NO	NO	NO	NO
Ass1	Ptc Triple		Fnip1	0	0	1	NO	YES	NO	NO	NO	NO	NO
Astn2	Ptc Triple		Foxa2	0	0	1	NO	YES	NO	NO	NO	NO	NO
Asxl3	Ptc Triple		Frem1	0	0	1	NO	YES	NO	NO	NO	NO	NO
Atad1	Ptc Triple		Frs2	0	0	1	NO	YES	NO	NO	NO	NO	NO
Atg10	Ptc Triple		Fubp1	0	0	1	NO	YES	NO	NO	NO	NO	NO
Atg16l1	Ptc Triple		Fxyd6	0	0	1	NO	YES	NO	NO	NO	NO	NO
Atg2a	Ptc Triple		Gabrg3	0	0	1	NO	YES	NO	NO	NO	NO	NO
Atg4c	Ptc Triple		Gbf1	0	0	1	NO	YES	NO	NO	NO	NO	NO
Atg5	Ptc Triple		Gclc	0	0	1	NO	YES	NO	NO	NO	NO	NO
Atl2	Ptc Triple		Gfra1	0	0	1	NO	YES	NO	NO	NO	NO	NO
Atl3	Ptc Triple		Ghrhr	0	0	1	NO	YES	NO	NO	NO	NO	NO
Atp11a	Ptc Triple		Glis2	0	0	1	NO	YES	NO	NO	NO	NO	NO
Atp11b	Ptc Triple		Glra2	0	0	1	NO	YES	NO	NO	NO	NO	NO
Atp11c	Ptc Triple		Glra4	0	0	1	NO	YES	NO	NO	NO	NO	NO
Atp13a5	Ptc Triple		Gltscr1	0	0	1	NO	YES	NO	NO	NO	NO	NO
Atp1a1	Ptc Triple		Gm10584	0	0	1	NO	YES	NO	NO	NO	NO	NO
Atp1b3	Ptc Triple		Gm10789	0	0	1	NO	YES	NO	NO	NO	NO	NO
Atp1b4	Ptc Triple		Gm11487	0	0	1	NO	YES	NO	NO	NO	NO	NO
Atp2a2	Ptc Triple		Gm12824	0	0	1	NO	YES	NO	NO	NO	NO	NO
Atp2b1	Ptc Triple		Gm13212	0	0	1	NO	YES	NO	NO	NO	NO	NO
Atp2b2	Ptc Triple		Gm13247	0	0	1	NO	YES	NO	NO	NO	NO	NO
Atp2c1	Ptc Triple		Gm14379	0	0	1	NO	YES	NO	NO	NO	NO	NO
Atp5b	Ptc Triple		Gm15104	0	0	1	NO	YES	NO	NO	NO	NO	NO
Atp5g1	Ptc Triple		Gm1968	0	0	1	NO	YES	NO	NO	NO	NO	NO
Atp5g2	Ptc Triple		Gm19757	0	0	1	NO	YES	NO	NO	NO	NO	NO
Atp5g3	Ptc Triple		Gm438	0	0	1	NO	YES	NO	NO	NO	NO	NO
Atp6ap1l	Ptc Triple		Gm5127	0	0	1	NO	YES	NO	NO	NO	NO	NO
Atp6ap2	Ptc Triple		Gm5860	0	0	1	NO	YES	NO	NO	NO	NO	NO
Atp6v1g3	Ptc Triple		Gm608	0	0	1	NO	YES	NO	NO	NO	NO	NO
Atp8a1	Ptc Triple		Gm6213	0	0	1	NO	YES	NO	NO	NO	NO	NO
Atp8a2	Ptc Triple		Gm765	0	0	1	NO	YES	NO	NO	NO	NO	NO
Atp8b4	Ptc Triple		Gpam	0	0	1	NO	YES	NO	NO	NO	NO	NO
Atp8b5	Ptc Triple		Gpm6b	0	0	1	NO	YES	NO	NO	NO	NO	NO
Atp9b	Ptc Triple		Gpr110	0	0	1	NO	YES	NO	NO	NO	NO	NO
Atpbd4	Ptc Triple		Gpr114	0	0	1	NO	YES	NO	NO	NO	NO	NO
Atrn	Ptc Triple		Gpr123	0	0	1	NO	YES	NO	NO	NO	NO	NO
Atrnl1	Ptc Triple		Gpr176	0	0	1	NO	YES	NO	NO	NO	NO	NO
Atxn1	Ptc Triple		Gpr179	0	0	1	NO	YES	NO	NO	NO	NO	NO
Atxn10	Ptc Triple		Gramd4	0	0	1	NO	YES	NO	NO	NO	NO	NO
Atxn1l	Ptc Triple		Gria1	0	0	1	NO	YES	NO	NO	NO	NO	NO
Atxn7	Ptc Triple		Grlf1	0	0	1	NO	YES	NO	NO	NO	NO	NO
Atxn7l1	Ptc Triple		Gsn	0	0	1	NO	YES	NO	NO	NO	NO	NO
Atxn7l3b	Ptc Triple		Gtf2e1	0	0	1	NO	YES	NO	NO	NO	NO	NO
AU022754	Ptc Triple		Guca2b	0	0	1	NO	YES	NO	NO	NO	NO	NO
AU022793	Ptc Triple		Gucy1a2	0	0	1	NO	YES	NO	NO	NO	NO	NO
Auts2	Ptc Triple		Heatr3	0	0	1	NO	YES	NO	NO	NO	NO	NO
Aven	Ptc Triple		Heg1	0	0	1	NO	YES	NO	NO	NO	NO	NO
Avil	Ptc Triple		Higd1b	0	0	1	NO	YES	NO	NO	NO	NO	NO
Avl9	Ptc Triple		Hlcs	0	0	1	NO	YES	NO	NO	NO	NO	NO
Avpr1a	Ptc Triple		Hmgn3	0	0	1	NO	YES	NO	NO	NO	NO	NO
AW209491	Ptc Triple		Hook1	0	0	1	NO	YES	NO	NO	NO	NO	NO
AW554918	Ptc Triple		Hormad1	0	0	1	NO	YES	NO	NO	NO	NO	NO
Aym1	Ptc Triple		Hrh2	0	0	1	NO	YES	NO	NO	NO	NO	NO
B230118H07Rik	Ptc Triple		Hs3st2	0	0	1	NO	YES	NO	NO	NO	NO	NO
B230206F22Rik	Ptc Triple		Hs6st2	0	0	1	NO	YES	NO	NO	NO	NO	NO
B230209E15Rik	Ptc Triple		Hs6st3	0	0	1	NO	YES	NO	NO	NO	NO	NO
B230319C09Rik	Ptc Triple		Hsdl2	0	0	1	NO	YES	NO	NO	NO	NO	NO
B230323A14Rik	Ptc Triple		Hspa13	0	0	1	NO	YES	NO	NO	NO	NO	NO
B3galnt2	Ptc Triple		Hspb11	0	0	1	NO	YES	NO	NO	NO	NO	NO
B4galnt1	Ptc Triple		Hspg2	0	0	1	NO	YES	NO	NO	NO	NO	NO
B4galnt3	Ptc Triple		Htr7	0	0	1	NO	YES	NO	NO	NO	NO	NO
B4galt2	Ptc Triple		Huwe1	0	0	1	NO	YES	NO	NO	NO	NO	NO
B930007M17Rik	Ptc Triple		Ifna2	0	0	1	NO	YES	NO	NO	NO	NO	NO
B930092H01Rik	Ptc Triple		Ifna9	0	0	1	NO	YES	NO	NO	NO	NO	NO
Bace2	Ptc Triple		Ift74	0	0	1	NO	YES	NO	NO	NO	NO	NO
Bach2	Ptc Triple		Igbp1	0	0	1	NO	YES	NO	NO	NO	NO	NO
Bahcc1	Ptc Triple		Ikbkap	0	0	1	NO	YES	NO	NO	NO	NO	NO
Bai3	Ptc Triple		Ikzf4	0	0	1	NO	YES	NO	NO	NO	NO	NO
Baiap2l1	Ptc Triple		Ints8	0	0	1	NO	YES	NO	NO	NO	NO	NO
Banf2	Ptc Triple		Ip6k3	0	0	1	NO	YES	NO	NO	NO	NO	NO
Bank1	Ptc Triple		Ippk	0	0	1	NO	YES	NO	NO	NO	NO	NO
Barx1	Ptc Triple		Jakmip1	0	0	1	NO	YES	NO	NO	NO	NO	NO
Barx2	Ptc Triple		Kat2b	0	0	1	NO	YES	NO	NO	NO	NO	NO
Basp1	Ptc Triple		Kcnn3	0	0	1	NO	YES	NO	NO	NO	NO	NO
Baz1b	Ptc Triple		Khnyn	0	0	1	NO	YES	NO	NO	NO	NO	NO
Baz2b	Ptc Triple		Kif1b	0	0	1	NO	YES	NO	NO	NO	NO	NO
BB019430	Ptc Triple		Kncn	0	0	1	NO	YES	NO	NO	NO	NO	NO
BB123696	Ptc Triple		Kntc1	0	0	1	NO	YES	NO	NO	NO	NO	NO
Bbox1	Ptc Triple		Kpna3	0	0	1	NO	YES	NO	NO	NO	NO	NO
Bbs1	Ptc Triple		Krt5	0	0	1	NO	YES	NO	NO	NO	NO	NO
Bbs4	Ptc Triple		Krtap4-13	0	0	1	NO	YES	NO	NO	NO	NO	NO
Bbs9	Ptc Triple		Laptm4a	0	0	1	NO	YES	NO	NO	NO	NO	NO
BC003266	Ptc Triple		Lass6	0	0	1	NO	YES	NO	NO	NO	NO	NO
BC006965	Ptc Triple		Lca5l	0	0	1	NO	YES	NO	NO	NO	NO	NO
BC018507	Ptc Triple		Ldb2	0	0	1	NO	YES	NO	NO	NO	NO	NO
BC030476	Ptc Triple		Lepr	0	0	1	NO	YES	NO	NO	NO	NO	NO
BC030500	Ptc Triple		Lgals7	0	0	1	NO	YES	NO	NO	NO	NO	NO
BC030870	Ptc Triple		Lmx1b	0	0	1	NO	YES	NO	NO	NO	NO	NO
BC039966	Ptc Triple		LOC434412	0	0	1	NO	YES	NO	NO	NO	NO	NO
BC048502	Ptc Triple		Lphn2	0	0	1	NO	YES	NO	NO	NO	NO	NO
BC048507	Ptc Triple		Lrrc32	0	0	1	NO	YES	NO	NO	NO	NO	NO
BC051142	Ptc Triple		Lrrc69	0	0	1	NO	YES	NO	NO	NO	NO	NO
BC052040	Ptc Triple		Lsm14a	0	0	1	NO	YES	NO	NO	NO	NO	NO
BC061194	Ptc Triple		Ly86	0	0	1	NO	YES	NO	NO	NO	NO	NO
BC064078	Ptc Triple		Magee2	0	0	1	NO	YES	NO	NO	NO	NO	NO
BC066135	Ptc Triple		Mbp	0	0	1	NO	YES	NO	NO	NO	NO	NO
BC067068	Ptc Triple		Med14	0	0	1	NO	YES	NO	NO	NO	NO	NO
Bckdhb	Ptc Triple		Med26	0	0	1	NO	YES	NO	NO	NO	NO	NO
Bcl11a	Ptc Triple		Med4	0	0	1	NO	YES	NO	NO	NO	NO	NO
Bcl11b	Ptc Triple		Metap1	0	0	1	NO	YES	NO	NO	NO	NO	NO
Bcl2a1d	Ptc Triple		Mettl9	0	0	1	NO	YES	NO	NO	NO	NO	NO
Bcl2l13	Ptc Triple		Micall2	0	0	1	NO	YES	NO	NO	NO	NO	NO
Bcl2l14	Ptc Triple		Mier1	0	0	1	NO	YES	NO	NO	NO	NO	NO
Bcl9	Ptc Triple		Mir683-1	0	0	1	NO	YES	NO	NO	NO	NO	NO
Bcor	Ptc Triple		Mir684-1	0	0	1	NO	YES	NO	NO	NO	NO	NO
Bdh1	Ptc Triple		Mir7b	0	0	1	NO	YES	NO	NO	NO	NO	NO
Bdnf	Ptc Triple		Mllt10	0	0	1	NO	YES	NO	NO	NO	NO	NO
Bdp1	Ptc Triple		Mmp16	0	0	1	NO	YES	NO	NO	NO	NO	NO
Bfsp1	Ptc Triple		Mms22l	0	0	1	NO	YES	NO	NO	NO	NO	NO
Bhlhe23	Ptc Triple		Mospd4	0	0	1	NO	YES	NO	NO	NO	NO	NO
Bid	Ptc Triple		Mpped2	0	0	1	NO	YES	NO	NO	NO	NO	NO
Birc3	Ptc Triple		Mrgprb3	0	0	1	NO	YES	NO	NO	NO	NO	NO
Birc6	Ptc Triple		Mrpl3	0	0	1	NO	YES	NO	NO	NO	NO	NO
Blm	Ptc Triple		Msl3	0	0	1	NO	YES	NO	NO	NO	NO	NO
Blvrb	Ptc Triple		Mta3	0	0	1	NO	YES	NO	NO	NO	NO	NO
Bmp15	Ptc Triple		Mthfd2l	0	0	1	NO	YES	NO	NO	NO	NO	NO
Bmper	Ptc Triple		Mx2	0	0	1	NO	YES	NO	NO	NO	NO	NO
Bmpr1b	Ptc Triple		Mxra7	0	0	1	NO	YES	NO	NO	NO	NO	NO
Bms1	Ptc Triple		Myo18a	0	0	1	NO	YES	NO	NO	NO	NO	NO
Bnc2	Ptc Triple		Myom1	0	0	1	NO	YES	NO	NO	NO	NO	NO
Bnip3l	Ptc Triple		Mysm1	0	0	1	NO	YES	NO	NO	NO	NO	NO
Bod1	Ptc Triple		Ncapd2	0	0	1	NO	YES	NO	NO	NO	NO	NO
Bpi	Ptc Triple		Ndufs4	0	0	1	NO	YES	NO	NO	NO	NO	NO
Bpifa2e	Ptc Triple		Nek10	0	0	1	NO	YES	NO	NO	NO	NO	NO
Bpifa3	Ptc Triple		Ngb	0	0	1	NO	YES	NO	NO	NO	NO	NO
Bpifb1	Ptc Triple		Nhlh2	0	0	1	NO	YES	NO	NO	NO	NO	NO
Bptf	Ptc Triple		Nipsnap3b	0	0	1	NO	YES	NO	NO	NO	NO	NO
Braf	Ptc Triple		Nkpd1	0	0	1	NO	YES	NO	NO	NO	NO	NO
Brd1	Ptc Triple		Nlrc5	0	0	1	NO	YES	NO	NO	NO	NO	NO
Brd3	Ptc Triple		Nol6	0	0	1	NO	YES	NO	NO	NO	NO	NO
Brd4	Ptc Triple		Nppa	0	0	1	NO	YES	NO	NO	NO	NO	NO
Brd9	Ptc Triple		Nr0b2	0	0	1	NO	YES	NO	NO	NO	NO	NO
Brf1	Ptc Triple		Nrg4	0	0	1	NO	YES	NO	NO	NO	NO	NO
Bri3	Ptc Triple		Nrk	0	0	1	NO	YES	NO	NO	NO	NO	NO
Brip1	Ptc Triple		Ogt	0	0	1	NO	YES	NO	NO	NO	NO	NO
Brix1	Ptc Triple		Olfm1	0	0	1	NO	YES	NO	NO	NO	NO	NO
Brsk1	Ptc Triple		Olfr1123	0	0	1	NO	YES	NO	NO	NO	NO	NO
Brsk2	Ptc Triple		Olfr1324	0	0	1	NO	YES	NO	NO	NO	NO	NO
Btaf1	Ptc Triple		Olfr1371	0	0	1	NO	YES	NO	NO	NO	NO	NO
Btbd11	Ptc Triple		Olfr1402	0	0	1	NO	YES	NO	NO	NO	NO	NO
Btbd16	Ptc Triple		Olfr197	0	0	1	NO	YES	NO	NO	NO	NO	NO
Btbd3	Ptc Triple		Olfr267	0	0	1	NO	YES	NO	NO	NO	NO	NO
Btbd9	Ptc Triple		Olfr275	0	0	1	NO	YES	NO	NO	NO	NO	NO
Btc	Ptc Triple		Olfr308	0	0	1	NO	YES	NO	NO	NO	NO	NO
Btf3	Ptc Triple		Olfr802	0	0	1	NO	YES	NO	NO	NO	NO	NO
Btg1	Ptc Triple		Osbpl9	0	0	1	NO	YES	NO	NO	NO	NO	NO
Btg4	Ptc Triple		Osgin2	0	0	1	NO	YES	NO	NO	NO	NO	NO
Btn2a2	Ptc Triple		Otud4	0	0	1	NO	YES	NO	NO	NO	NO	NO
Bub3	Ptc Triple		Pabpc1	0	0	1	NO	YES	NO	NO	NO	NO	NO
C030016D13Rik	Ptc Triple		Padi2	0	0	1	NO	YES	NO	NO	NO	NO	NO
C030046E11Rik	Ptc Triple		Pak2	0	0	1	NO	YES	NO	NO	NO	NO	NO
C130026L21Rik	Ptc Triple		Pappa	0	0	1	NO	YES	NO	NO	NO	NO	NO
C130050O18Rik	Ptc Triple		Parp14	0	0	1	NO	YES	NO	NO	NO	NO	NO
C130060K24Rik	Ptc Triple		Pate2	0	0	1	NO	YES	NO	NO	NO	NO	NO
C130071C03Rik	Ptc Triple		Pax7	0	0	1	NO	YES	NO	NO	NO	NO	NO
C130080G10Rik	Ptc Triple		Pcgf6	0	0	1	NO	YES	NO	NO	NO	NO	NO
C130083M11Rik	Ptc Triple		Pcyt1a	0	0	1	NO	YES	NO	NO	NO	NO	NO
C1d	Ptc Triple		Pdcd6ip	0	0	1	NO	YES	NO	NO	NO	NO	NO
C1galt1	Ptc Triple		Pdha2	0	0	1	NO	YES	NO	NO	NO	NO	NO
C1ql2	Ptc Triple		Pdlim1	0	0	1	NO	YES	NO	NO	NO	NO	NO
C1ql3	Ptc Triple		Pdlim5	0	0	1	NO	YES	NO	NO	NO	NO	NO
C1qtnf7	Ptc Triple		Pebp4	0	0	1	NO	YES	NO	NO	NO	NO	NO
C230035I16Rik	Ptc Triple		Phf15	0	0	1	NO	YES	NO	NO	NO	NO	NO
C230079O03	Ptc Triple		Phf7	0	0	1	NO	YES	NO	NO	NO	NO	NO
C230081A13Rik	Ptc Triple		Pi4ka	0	0	1	NO	YES	NO	NO	NO	NO	NO
C330027C09Rik	Ptc Triple		Pkdcc	0	0	1	NO	YES	NO	NO	NO	NO	NO
C430002E04Rik	Ptc Triple		Pkp4	0	0	1	NO	YES	NO	NO	NO	NO	NO
C630028M04Rik	Ptc Triple		Plaa	0	0	1	NO	YES	NO	NO	NO	NO	NO
C630043F03Rik	Ptc Triple		Plekho2	0	0	1	NO	YES	NO	NO	NO	NO	NO
C7	Ptc Triple		Plin2	0	0	1	NO	YES	NO	NO	NO	NO	NO
C730027H18Rik	Ptc Triple		Pnpla3	0	0	1	NO	YES	NO	NO	NO	NO	NO
C77080	Ptc Triple		Polb	0	0	1	NO	YES	NO	NO	NO	NO	NO
C80913	Ptc Triple		Poln	0	0	1	NO	YES	NO	NO	NO	NO	NO
C8a	Ptc Triple		Pou4f2	0	0	1	NO	YES	NO	NO	NO	NO	NO
Cabin1	Ptc Triple		Ppl	0	0	1	NO	YES	NO	NO	NO	NO	NO
Cabp2	Ptc Triple		Ppp1r12c	0	0	1	NO	YES	NO	NO	NO	NO	NO
Cabp5	Ptc Triple		Ppp1r2	0	0	1	NO	YES	NO	NO	NO	NO	NO
Cacna1a	Ptc Triple		Prickle1	0	0	1	NO	YES	NO	NO	NO	NO	NO
Cacna1c	Ptc Triple		Prkcc	0	0	1	NO	YES	NO	NO	NO	NO	NO
Cacna1d	Ptc Triple		Prkd3	0	0	1	NO	YES	NO	NO	NO	NO	NO
Cacna1e	Ptc Triple		Prpf3	0	0	1	NO	YES	NO	NO	NO	NO	NO
Cacna1g	Ptc Triple		Prr16	0	0	1	NO	YES	NO	NO	NO	NO	NO
Cacna1h	Ptc Triple		Prr22	0	0	1	NO	YES	NO	NO	NO	NO	NO
Cacna2d1	Ptc Triple		Prx	0	0	1	NO	YES	NO	NO	NO	NO	NO
Cacna2d3	Ptc Triple		Psmb4	0	0	1	NO	YES	NO	NO	NO	NO	NO
Cadm1	Ptc Triple		Ptdss2	0	0	1	NO	YES	NO	NO	NO	NO	NO
Cadm2	Ptc Triple		Ptger2	0	0	1	NO	YES	NO	NO	NO	NO	NO
Cadps	Ptc Triple		Ptk2b	0	0	1	NO	YES	NO	NO	NO	NO	NO
Cadps2	Ptc Triple		Ptplad2	0	0	1	NO	YES	NO	NO	NO	NO	NO
Calcrl	Ptc Triple		Ptpra	0	0	1	NO	YES	NO	NO	NO	NO	NO
Cald1	Ptc Triple		Pvrl1	0	0	1	NO	YES	NO	NO	NO	NO	NO
Calm2	Ptc Triple		Pvrl3	0	0	1	NO	YES	NO	NO	NO	NO	NO
Calm3	Ptc Triple		Pwp1	0	0	1	NO	YES	NO	NO	NO	NO	NO
Calm5	Ptc Triple		Ran	0	0	1	NO	YES	NO	NO	NO	NO	NO
Calml3	Ptc Triple		Rbm33	0	0	1	NO	YES	NO	NO	NO	NO	NO
Caln1	Ptc Triple		Rbms1	0	0	1	NO	YES	NO	NO	NO	NO	NO
Calu	Ptc Triple		Rcl1	0	0	1	NO	YES	NO	NO	NO	NO	NO
Camk1	Ptc Triple		Rergl	0	0	1	NO	YES	NO	NO	NO	NO	NO
Camk1d	Ptc Triple		Rfc4	0	0	1	NO	YES	NO	NO	NO	NO	NO
Camk2a	Ptc Triple		Rftn1	0	0	1	NO	YES	NO	NO	NO	NO	NO
Camk2g	Ptc Triple		Rgs17	0	0	1	NO	YES	NO	NO	NO	NO	NO
Camta1	Ptc Triple		Rgs3	0	0	1	NO	YES	NO	NO	NO	NO	NO
Capn11	Ptc Triple		Ric8b	0	0	1	NO	YES	NO	NO	NO	NO	NO
Capn6	Ptc Triple		Rims3	0	0	1	NO	YES	NO	NO	NO	NO	NO
Capsl	Ptc Triple		Rinl	0	0	1	NO	YES	NO	NO	NO	NO	NO
Capza3	Ptc Triple		Rnf11	0	0	1	NO	YES	NO	NO	NO	NO	NO
Capzb	Ptc Triple		Rnf144a	0	0	1	NO	YES	NO	NO	NO	NO	NO
Car10	Ptc Triple		Rps27l	0	0	1	NO	YES	NO	NO	NO	NO	NO
Car5a	Ptc Triple		Rragc	0	0	1	NO	YES	NO	NO	NO	NO	NO
Car8	Ptc Triple		Rspo1	0	0	1	NO	YES	NO	NO	NO	NO	NO
Card6	Ptc Triple		Rybp	0	0	1	NO	YES	NO	NO	NO	NO	NO
Cars	Ptc Triple		Sbf2	0	0	1	NO	YES	NO	NO	NO	NO	NO
Cartpt	Ptc Triple		Scfd1	0	0	1	NO	YES	NO	NO	NO	NO	NO
Casc4	Ptc Triple		Scn8a	0	0	1	NO	YES	NO	NO	NO	NO	NO
Casc5	Ptc Triple		Serinc2	0	0	1	NO	YES	NO	NO	NO	NO	NO
Cask	Ptc Triple		Sertad1	0	0	1	NO	YES	NO	NO	NO	NO	NO
Casq2	Ptc Triple		Sgsm3	0	0	1	NO	YES	NO	NO	NO	NO	NO
Catsperg2	Ptc Triple		Sh3bp5	0	0	1	NO	YES	NO	NO	NO	NO	NO
Cbara1	Ptc Triple		Shank3	0	0	1	NO	YES	NO	NO	NO	NO	NO
Cbl	Ptc Triple		Sigirr	0	0	1	NO	YES	NO	NO	NO	NO	NO
Cblb	Ptc Triple		Skap1	0	0	1	NO	YES	NO	NO	NO	NO	NO
Cbll1	Ptc Triple		Skint10	0	0	1	NO	YES	NO	NO	NO	NO	NO
Cbln2	Ptc Triple		Skint5	0	0	1	NO	YES	NO	NO	NO	NO	NO
Cbx5	Ptc Triple		Skint6	0	0	1	NO	YES	NO	NO	NO	NO	NO
Ccbe1	Ptc Triple		Slc10a6	0	0	1	NO	YES	NO	NO	NO	NO	NO
Ccdc104	Ptc Triple		Slc12a2	0	0	1	NO	YES	NO	NO	NO	NO	NO
Ccdc109a	Ptc Triple		Slc16a7	0	0	1	NO	YES	NO	NO	NO	NO	NO
Ccdc126	Ptc Triple		Slc22a21	0	0	1	NO	YES	NO	NO	NO	NO	NO
Ccdc127	Ptc Triple		Slc30a8	0	0	1	NO	YES	NO	NO	NO	NO	NO
Ccdc137	Ptc Triple		Slc31a1	0	0	1	NO	YES	NO	NO	NO	NO	NO
Ccdc148	Ptc Triple		Slc35a1	0	0	1	NO	YES	NO	NO	NO	NO	NO
Ccdc149	Ptc Triple		Slc36a3	0	0	1	NO	YES	NO	NO	NO	NO	NO
Ccdc162	Ptc Triple		Slc4a5	0	0	1	NO	YES	NO	NO	NO	NO	NO
Ccdc164	Ptc Triple		Slc5a8	0	0	1	NO	YES	NO	NO	NO	NO	NO
Ccdc21	Ptc Triple		Slc7a13	0	0	1	NO	YES	NO	NO	NO	NO	NO
Ccdc25	Ptc Triple		Slit2	0	0	1	NO	YES	NO	NO	NO	NO	NO
Ccdc3	Ptc Triple		Slx4	0	0	1	NO	YES	NO	NO	NO	NO	NO
Ccdc30	Ptc Triple		Smad2	0	0	1	NO	YES	NO	NO	NO	NO	NO
Ccdc33	Ptc Triple		Smc3	0	0	1	NO	YES	NO	NO	NO	NO	NO
Ccdc46	Ptc Triple		Smoc1	0	0	1	NO	YES	NO	NO	NO	NO	NO
Ccdc6	Ptc Triple		Smr2	0	0	1	NO	YES	NO	NO	NO	NO	NO
Ccdc60	Ptc Triple		Smyd1	0	0	1	NO	YES	NO	NO	NO	NO	NO
Ccdc64	Ptc Triple		Snora35	0	0	1	NO	YES	NO	NO	NO	NO	NO
Ccdc69	Ptc Triple		Sox1	0	0	1	NO	YES	NO	NO	NO	NO	NO
Ccdc7	Ptc Triple		Spag9	0	0	1	NO	YES	NO	NO	NO	NO	NO
Ccdc84	Ptc Triple		Spast	0	0	1	NO	YES	NO	NO	NO	NO	NO
Ccdc85a	Ptc Triple		Spata19	0	0	1	NO	YES	NO	NO	NO	NO	NO
Ccdc85c	Ptc Triple		Spata6	0	0	1	NO	YES	NO	NO	NO	NO	NO
Ccdc88a	Ptc Triple		Specc1	0	0	1	NO	YES	NO	NO	NO	NO	NO
Ccdc9	Ptc Triple		Specc1l	0	0	1	NO	YES	NO	NO	NO	NO	NO
Ccdc91	Ptc Triple		Speer4f	0	0	1	NO	YES	NO	NO	NO	NO	NO
Ccdc97	Ptc Triple		Spic	0	0	1	NO	YES	NO	NO	NO	NO	NO
Cckbr	Ptc Triple		Spin1	0	0	1	NO	YES	NO	NO	NO	NO	NO
Ccl1	Ptc Triple		Srpk1	0	0	1	NO	YES	NO	NO	NO	NO	NO
Ccl25	Ptc Triple		Ssbp3	0	0	1	NO	YES	NO	NO	NO	NO	NO
Ccnb1	Ptc Triple		Sssca1	0	0	1	NO	YES	NO	NO	NO	NO	NO
Ccnb3	Ptc Triple		Stil	0	0	1	NO	YES	NO	NO	NO	NO	NO
Ccnd3	Ptc Triple		Stmn4	0	0	1	NO	YES	NO	NO	NO	NO	NO
Ccnh	Ptc Triple		Stx12	0	0	1	NO	YES	NO	NO	NO	NO	NO
Ccnj	Ptc Triple		Sugp1	0	0	1	NO	YES	NO	NO	NO	NO	NO
Ccnjl	Ptc Triple		Syngr1	0	0	1	NO	YES	NO	NO	NO	NO	NO
Ccny	Ptc Triple		Tacc1	0	0	1	NO	YES	NO	NO	NO	NO	NO
Ccr3	Ptc Triple		Tal2	0	0	1	NO	YES	NO	NO	NO	NO	NO
Ccr7	Ptc Triple		Tapt1	0	0	1	NO	YES	NO	NO	NO	NO	NO
Cd180	Ptc Triple		Taz	0	0	1	NO	YES	NO	NO	NO	NO	NO
Cd1d1	Ptc Triple		Tceal1	0	0	1	NO	YES	NO	NO	NO	NO	NO
Cd200r1	Ptc Triple		Tcerg1	0	0	1	NO	YES	NO	NO	NO	NO	NO
Cd209e	Ptc Triple		Tek	0	0	1	NO	YES	NO	NO	NO	NO	NO
Cd209f	Ptc Triple		Tfdp1	0	0	1	NO	YES	NO	NO	NO	NO	NO
Cd244	Ptc Triple		Tgs1	0	0	1	NO	YES	NO	NO	NO	NO	NO
Cd276	Ptc Triple		Tinag	0	0	1	NO	YES	NO	NO	NO	NO	NO
Cd2ap	Ptc Triple		Tiparp	0	0	1	NO	YES	NO	NO	NO	NO	NO
Cd36	Ptc Triple		Tjap1	0	0	1	NO	YES	NO	NO	NO	NO	NO
Cd4	Ptc Triple		Tle1	0	0	1	NO	YES	NO	NO	NO	NO	NO
Cd47	Ptc Triple		Tln1	0	0	1	NO	YES	NO	NO	NO	NO	NO
Cd5l	Ptc Triple		Tm2d1	0	0	1	NO	YES	NO	NO	NO	NO	NO
Cd6	Ptc Triple		Tmcc1	0	0	1	NO	YES	NO	NO	NO	NO	NO
Cd8b1	Ptc Triple		Tmed1	0	0	1	NO	YES	NO	NO	NO	NO	NO
Cda	Ptc Triple		Tmem106c	0	0	1	NO	YES	NO	NO	NO	NO	NO
Cdc14b	Ptc Triple		Tmem144	0	0	1	NO	YES	NO	NO	NO	NO	NO
Cdc42bpa	Ptc Triple		Tmem151a	0	0	1	NO	YES	NO	NO	NO	NO	NO
Cdc42bpb	Ptc Triple		Tmem47	0	0	1	NO	YES	NO	NO	NO	NO	NO
Cdc42ep3	Ptc Triple		Tmem64	0	0	1	NO	YES	NO	NO	NO	NO	NO
Cdc42ep4	Ptc Triple		Tmem67	0	0	1	NO	YES	NO	NO	NO	NO	NO
Cdc42se2	Ptc Triple		Tmpo	0	0	1	NO	YES	NO	NO	NO	NO	NO
Cdc6	Ptc Triple		Tmsb4x	0	0	1	NO	YES	NO	NO	NO	NO	NO
Cdca2	Ptc Triple		Tnfrsf1b	0	0	1	NO	YES	NO	NO	NO	NO	NO
Cdca7	Ptc Triple		Tnpo1	0	0	1	NO	YES	NO	NO	NO	NO	NO
Cdca7l	Ptc Triple		Topors	0	0	1	NO	YES	NO	NO	NO	NO	NO
Cdh10	Ptc Triple		Tpd52l1	0	0	1	NO	YES	NO	NO	NO	NO	NO
Cdh11	Ptc Triple		Trmt11	0	0	1	NO	YES	NO	NO	NO	NO	NO
Cdh12	Ptc Triple		Tspan14	0	0	1	NO	YES	NO	NO	NO	NO	NO
Cdh13	Ptc Triple		Tsr2	0	0	1	NO	YES	NO	NO	NO	NO	NO
Cdh18	Ptc Triple		Ttc35	0	0	1	NO	YES	NO	NO	NO	NO	NO
Cdh2	Ptc Triple		Tuba1a	0	0	1	NO	YES	NO	NO	NO	NO	NO
Cdh20	Ptc Triple		Tulp3	0	0	1	NO	YES	NO	NO	NO	NO	NO
Cdh3	Ptc Triple		Txndc12	0	0	1	NO	YES	NO	NO	NO	NO	NO
Cdh4	Ptc Triple		Txndc16	0	0	1	NO	YES	NO	NO	NO	NO	NO
Cdh5	Ptc Triple		Txndc5	0	0	1	NO	YES	NO	NO	NO	NO	NO
Cdh8	Ptc Triple		Txnrd3	0	0	1	NO	YES	NO	NO	NO	NO	NO
Cdh9	Ptc Triple		Ubap1	0	0	1	NO	YES	NO	NO	NO	NO	NO
Cdk13	Ptc Triple		Ube2d1	0	0	1	NO	YES	NO	NO	NO	NO	NO
Cdk5rap1	Ptc Triple		Ube2j2	0	0	1	NO	YES	NO	NO	NO	NO	NO
Cdk5rap2	Ptc Triple		Ube2r2	0	0	1	NO	YES	NO	NO	NO	NO	NO
Cdk6	Ptc Triple		Ubqln2	0	0	1	NO	YES	NO	NO	NO	NO	NO
Cdk7	Ptc Triple		Ubr5	0	0	1	NO	YES	NO	NO	NO	NO	NO
Cdk8	Ptc Triple		Ubxn10	0	0	1	NO	YES	NO	NO	NO	NO	NO
Cdkal1	Ptc Triple		Ugt2b35	0	0	1	NO	YES	NO	NO	NO	NO	NO
Cdkl3	Ptc Triple		Urgcp	0	0	1	NO	YES	NO	NO	NO	NO	NO
Cdkn2aipnl	Ptc Triple		Usp6nl	0	0	1	NO	YES	NO	NO	NO	NO	NO
Cdr2l	Ptc Triple		Veph1	0	0	1	NO	YES	NO	NO	NO	NO	NO
Cdyl	Ptc Triple		Vmn2r120	0	0	1	NO	YES	NO	NO	NO	NO	NO
Cdyl2	Ptc Triple		Vmn2r4	0	0	1	NO	YES	NO	NO	NO	NO	NO
Ceacam1	Ptc Triple		Vmn2r59	0	0	1	NO	YES	NO	NO	NO	NO	NO
Ceacam19	Ptc Triple		Vmn2r60	0	0	1	NO	YES	NO	NO	NO	NO	NO
Ceacam2	Ptc Triple		Vmn2r61	0	0	1	NO	YES	NO	NO	NO	NO	NO
Cecr2	Ptc Triple		Vps13d	0	0	1	NO	YES	NO	NO	NO	NO	NO
Cecr5	Ptc Triple		Wdr31	0	0	1	NO	YES	NO	NO	NO	NO	NO
Cela1	Ptc Triple		Wdr96	0	0	1	NO	YES	NO	NO	NO	NO	NO
Cela2a	Ptc Triple		Whrn	0	0	1	NO	YES	NO	NO	NO	NO	NO
Celf2	Ptc Triple		Wwc1	0	0	1	NO	YES	NO	NO	NO	NO	NO
Celf4	Ptc Triple		Xirp2	0	0	1	NO	YES	NO	NO	NO	NO	NO
Celsr1	Ptc Triple		Xpo4	0	0	1	NO	YES	NO	NO	NO	NO	NO
Celsr2	Ptc Triple		Xrn1	0	0	1	NO	YES	NO	NO	NO	NO	NO
Cenpp	Ptc Triple		Yaf2	0	0	1	NO	YES	NO	NO	NO	NO	NO
Cep120	Ptc Triple		Zbed4	0	0	1	NO	YES	NO	NO	NO	NO	NO
Cep135	Ptc Triple		Zbtb16	0	0	1	NO	YES	NO	NO	NO	NO	NO
Cep350	Ptc Triple		Zc3h12c	0	0	1	NO	YES	NO	NO	NO	NO	NO
Cerk	Ptc Triple		Zfp442	0	0	1	NO	YES	NO	NO	NO	NO	NO
Cetn3	Ptc Triple		Zfp518a	0	0	1	NO	YES	NO	NO	NO	NO	NO
Cfdp1	Ptc Triple		Zfp541	0	0	1	NO	YES	NO	NO	NO	NO	NO
Cfh	Ptc Triple		Zfp709	0	0	1	NO	YES	NO	NO	NO	NO	NO
Cfl2	Ptc Triple		Zfp831	0	0	1	NO	YES	NO	NO	NO	NO	NO
Cggbp1	Ptc Triple		Zfp867	0	0	1	NO	YES	NO	NO	NO	NO	NO
Ch25h	Ptc Triple		Zfp930	0	0	1	NO	YES	NO	NO	NO	NO	NO
Chaf1a	Ptc Triple		Zmym3	0	0	1	NO	YES	NO	NO	NO	NO	NO
Chat	Ptc Triple		Zmym5	0	0	1	NO	YES	NO	NO	NO	NO	NO
Chchd3	Ptc Triple		Znrd1as	0	0	1	NO	YES	NO	NO	NO	NO	NO
Chchd6	Ptc Triple		Znrf3	0	0	1	NO	YES	NO	NO	NO	NO	NO
Chd6	Ptc Triple		Zpbp	0	0	1	NO	YES	NO	NO	NO	NO	NO
Chd7	Ptc Triple		35489	1	0	0	NO	NO	YES	NO	NO	NO	NO
Chd9	Ptc Triple		35854	1	0	0	NO	NO	YES	NO	NO	NO	NO
Chga	Ptc Triple		36950	1	0	0	NO	NO	YES	NO	NO	NO	NO
Chic2	Ptc Triple		37315	1	0	0	NO	NO	YES	NO	NO	NO	NO
Chl1	Ptc Triple		37499	1	0	0	NO	NO	YES	NO	NO	NO	NO
Chmp3	Ptc Triple		38046	1	0	0	NO	NO	YES	NO	NO	NO	NO
Chn1	Ptc Triple		38230	1	0	0	NO	NO	YES	NO	NO	NO	NO
Chn2	Ptc Triple		38595	1	0	0	NO	NO	YES	NO	NO	NO	NO
Chodl	Ptc Triple		38960	1	0	0	NO	NO	YES	NO	NO	NO	NO
Chordc1	Ptc Triple		39141	1	0	0	NO	NO	YES	NO	NO	NO	NO
Chpt1	Ptc Triple		0610007L01Rik	1	0	0	NO	NO	YES	NO	NO	NO	NO
Chrdl1	Ptc Triple		0610007P08Rik	1	0	0	NO	NO	YES	NO	NO	NO	NO
Chrm2	Ptc Triple		0610010F05Rik	1	0	0	NO	NO	YES	NO	NO	NO	NO
Chrm3	Ptc Triple		0610040F04Rik	1	0	0	NO	NO	YES	NO	NO	NO	NO
Chrna10	Ptc Triple		0610043K17Rik	1	0	0	NO	NO	YES	NO	NO	NO	NO
Chst11	Ptc Triple		1110001A16Rik	1	0	0	NO	NO	YES	NO	NO	NO	NO
Chst14	Ptc Triple		1110003E01Rik	1	0	0	NO	NO	YES	NO	NO	NO	NO
Chst15	Ptc Triple		1110005A03Rik	1	0	0	NO	NO	YES	NO	NO	NO	NO
Chst2	Ptc Triple		1110012J17Rik	1	0	0	NO	NO	YES	NO	NO	NO	NO
Chst7	Ptc Triple		1110014N23Rik	1	0	0	NO	NO	YES	NO	NO	NO	NO
Chst8	Ptc Triple		1110034G24Rik	1	0	0	NO	NO	YES	NO	NO	NO	NO
Chsy3	Ptc Triple		1110050K14Rik	1	0	0	NO	NO	YES	NO	NO	NO	NO
Cib3	Ptc Triple		1110051M20Rik	1	0	0	NO	NO	YES	NO	NO	NO	NO
Cidea	Ptc Triple		1110059M19Rik	1	0	0	NO	NO	YES	NO	NO	NO	NO
Cinp	Ptc Triple		1190002N15Rik	1	0	0	NO	NO	YES	NO	NO	NO	NO
Cited4	Ptc Triple		1190007I07Rik	1	0	0	NO	NO	YES	NO	NO	NO	NO
Ckap4	Ptc Triple		1300014I06Rik	1	0	0	NO	NO	YES	NO	NO	NO	NO
Ckb	Ptc Triple		1600012F09Rik	1	0	0	NO	NO	YES	NO	NO	NO	NO
Clca1	Ptc Triple		1600021P15Rik	1	0	0	NO	NO	YES	NO	NO	NO	NO
Clcf1	Ptc Triple		1700001G17Rik	1	0	0	NO	NO	YES	NO	NO	NO	NO
Clcn3	Ptc Triple		1700001O22Rik	1	0	0	NO	NO	YES	NO	NO	NO	NO
Clcn7	Ptc Triple		1700006A11Rik	1	0	0	NO	NO	YES	NO	NO	NO	NO
Cldn1	Ptc Triple		1700007F19Rik	1	0	0	NO	NO	YES	NO	NO	NO	NO
Cldn14	Ptc Triple		1700007G11Rik	1	0	0	NO	NO	YES	NO	NO	NO	NO
Cldn23	Ptc Triple		1700008A04Rik	1	0	0	NO	NO	YES	NO	NO	NO	NO
Clec2e	Ptc Triple		1700008I05Rik	1	0	0	NO	NO	YES	NO	NO	NO	NO
Clec2l	Ptc Triple		1700010I02Rik	1	0	0	NO	NO	YES	NO	NO	NO	NO
Clec4e	Ptc Triple		1700010J16Rik	1	0	0	NO	NO	YES	NO	NO	NO	NO
Clic4	Ptc Triple		1700010K23Rik	1	0	0	NO	NO	YES	NO	NO	NO	NO
Clic5	Ptc Triple		1700010M22Rik	1	0	0	NO	NO	YES	NO	NO	NO	NO
Clic6	Ptc Triple		1700011I03Rik	1	0	0	NO	NO	YES	NO	NO	NO	NO
Clint1	Ptc Triple		1700012D14Rik	1	0	0	NO	NO	YES	NO	NO	NO	NO
Clip1	Ptc Triple		1700012I11Rik	1	0	0	NO	NO	YES	NO	NO	NO	NO
Clip2	Ptc Triple		1700016H13Rik	1	0	0	NO	NO	YES	NO	NO	NO	NO
Clock	Ptc Triple		1700018L02Rik	1	0	0	NO	NO	YES	NO	NO	NO	NO
Clrn1	Ptc Triple		1700019M22Rik	1	0	0	NO	NO	YES	NO	NO	NO	NO
Clstn2	Ptc Triple		1700020M21Rik	1	0	0	NO	NO	YES	NO	NO	NO	NO
Clstn3	Ptc Triple		1700020O03Rik	1	0	0	NO	NO	YES	NO	NO	NO	NO
Clvs1	Ptc Triple		1700022A22Rik	1	0	0	NO	NO	YES	NO	NO	NO	NO
Cmah	Ptc Triple		1700023F02Rik	1	0	0	NO	NO	YES	NO	NO	NO	NO
Cmklr1	Ptc Triple		1700023L04Rik	1	0	0	NO	NO	YES	NO	NO	NO	NO
Cmtm2a	Ptc Triple		1700024F13Rik	1	0	0	NO	NO	YES	NO	NO	NO	NO
Cnga1	Ptc Triple		1700024P04Rik	1	0	0	NO	NO	YES	NO	NO	NO	NO
Cnga2	Ptc Triple		1700024P16Rik	1	0	0	NO	NO	YES	NO	NO	NO	NO
Cngb3	Ptc Triple		1700025G04Rik	1	0	0	NO	NO	YES	NO	NO	NO	NO
Cnnm4	Ptc Triple		1700027D21Rik	1	0	0	NO	NO	YES	NO	NO	NO	NO
Cnot1	Ptc Triple		1700027F09Rik	1	0	0	NO	NO	YES	NO	NO	NO	NO
Cnot2	Ptc Triple		1700027H10Rik	1	0	0	NO	NO	YES	NO	NO	NO	NO
Cnot6	Ptc Triple		1700028E10Rik	1	0	0	NO	NO	YES	NO	NO	NO	NO
Cnot6l	Ptc Triple		1700028M03Rik	1	0	0	NO	NO	YES	NO	NO	NO	NO
Cnpy1	Ptc Triple		1700028P14Rik	1	0	0	NO	NO	YES	NO	NO	NO	NO
Cnst	Ptc Triple		1700028P15Rik	1	0	0	NO	NO	YES	NO	NO	NO	NO
Cntln	Ptc Triple		1700029J03Rik	1	0	0	NO	NO	YES	NO	NO	NO	NO
Cntn1	Ptc Triple		1700029N11Rik	1	0	0	NO	NO	YES	NO	NO	NO	NO
Cntn3	Ptc Triple		1700030F04Rik	1	0	0	NO	NO	YES	NO	NO	NO	NO
Cntn4	Ptc Triple		1700034F02Rik	1	0	0	NO	NO	YES	NO	NO	NO	NO
Cntn5	Ptc Triple		1700040I03Rik	1	0	0	NO	NO	YES	NO	NO	NO	NO
Cntn6	Ptc Triple		1700040N02Rik	1	0	0	NO	NO	YES	NO	NO	NO	NO
Cntnap2	Ptc Triple		1700044C05Rik	1	0	0	NO	NO	YES	NO	NO	NO	NO
Cntnap3	Ptc Triple		1700048M11Rik	1	0	0	NO	NO	YES	NO	NO	NO	NO
Cntnap4	Ptc Triple		1700049E15Rik	1	0	0	NO	NO	YES	NO	NO	NO	NO
Cntnap5a	Ptc Triple		1700049E22Rik	1	0	0	NO	NO	YES	NO	NO	NO	NO
Cntnap5b	Ptc Triple		1700057H15Rik	1	0	0	NO	NO	YES	NO	NO	NO	NO
Cntnap5c	Ptc Triple		1700063D05Rik	1	0	0	NO	NO	YES	NO	NO	NO	NO
Cobl	Ptc Triple		1700066B17Rik	1	0	0	NO	NO	YES	NO	NO	NO	NO
Cobl	Ptc Triple		1700069L16Rik	1	0	0	NO	NO	YES	NO	NO	NO	NO
Cog4	Ptc Triple		1700069P05Rik	1	0	0	NO	NO	YES	NO	NO	NO	NO
Col13a1	Ptc Triple		1700072O05Rik	1	0	0	NO	NO	YES	NO	NO	NO	NO
Col15a1	Ptc Triple		1700080N15Rik	1	0	0	NO	NO	YES	NO	NO	NO	NO
Col17a1	Ptc Triple		1700081L11Rik	1	0	0	NO	NO	YES	NO	NO	NO	NO
Col19a1	Ptc Triple		1700085B03Rik	1	0	0	NO	NO	YES	NO	NO	NO	NO
Col22a1	Ptc Triple		1700091E21Rik	1	0	0	NO	NO	YES	NO	NO	NO	NO
Col24a1	Ptc Triple		1700094D03Rik	1	0	0	NO	NO	YES	NO	NO	NO	NO
Col25a1	Ptc Triple		1700111N16Rik	1	0	0	NO	NO	YES	NO	NO	NO	NO
Col27a1	Ptc Triple		1700112E06Rik	1	0	0	NO	NO	YES	NO	NO	NO	NO
Col2a1	Ptc Triple		1700121N20Rik	1	0	0	NO	NO	YES	NO	NO	NO	NO
Col4a1	Ptc Triple		1700123L14Rik	1	0	0	NO	NO	YES	NO	NO	NO	NO
Col4a2	Ptc Triple		1810010D01Rik	1	0	0	NO	NO	YES	NO	NO	NO	NO
Col4a3bp	Ptc Triple		1810012P15Rik	1	0	0	NO	NO	YES	NO	NO	NO	NO
Col6a3	Ptc Triple		1810024B03Rik	1	0	0	NO	NO	YES	NO	NO	NO	NO
Col6a4	Ptc Triple		1810065E05Rik	1	0	0	NO	NO	YES	NO	NO	NO	NO
Col6a5	Ptc Triple		1810074P20Rik	1	0	0	NO	NO	YES	NO	NO	NO	NO
Col6a6	Ptc Triple		2010109I03Rik	1	0	0	NO	NO	YES	NO	NO	NO	NO
Colec11	Ptc Triple		2010110P09Rik	1	0	0	NO	NO	YES	NO	NO	NO	NO
Commd9	Ptc Triple		2010111I01Rik	1	0	0	NO	NO	YES	NO	NO	NO	NO
Copg2	Ptc Triple		2010204K13Rik	1	0	0	NO	NO	YES	NO	NO	NO	NO
Cops2	Ptc Triple		2010321M09Rik	1	0	0	NO	NO	YES	NO	NO	NO	NO
Coq10b	Ptc Triple		2210009G21Rik	1	0	0	NO	NO	YES	NO	NO	NO	NO
Coq2	Ptc Triple		2210010C17Rik	1	0	0	NO	NO	YES	NO	NO	NO	NO
Coro2b	Ptc Triple		2210018M11Rik	1	0	0	NO	NO	YES	NO	NO	NO	NO
Cox6a1	Ptc Triple		2210404J11Rik	1	0	0	NO	NO	YES	NO	NO	NO	NO
Cox6b2	Ptc Triple		2210408F21Rik	1	0	0	NO	NO	YES	NO	NO	NO	NO
Cox7c	Ptc Triple		2210408I21Rik	1	0	0	NO	NO	YES	NO	NO	NO	NO
Cpeb2	Ptc Triple		2310005E17Rik	1	0	0	NO	NO	YES	NO	NO	NO	NO
Cpn2	Ptc Triple		2310007B03Rik	1	0	0	NO	NO	YES	NO	NO	NO	NO
Cpne3	Ptc Triple		2310008H04Rik	1	0	0	NO	NO	YES	NO	NO	NO	NO
Cpne8	Ptc Triple		2310015D24Rik	1	0	0	NO	NO	YES	NO	NO	NO	NO
Cps1	Ptc Triple		2310021P13Rik	1	0	0	NO	NO	YES	NO	NO	NO	NO
Cpsf3	Ptc Triple		2310046A06Rik	1	0	0	NO	NO	YES	NO	NO	NO	NO
Cpsf6	Ptc Triple		2310046K01Rik	1	0	0	NO	NO	YES	NO	NO	NO	NO
Cpsf7	Ptc Triple		2310050B05Rik	1	0	0	NO	NO	YES	NO	NO	NO	NO
Cpxm2	Ptc Triple		2410001C21Rik	1	0	0	NO	NO	YES	NO	NO	NO	NO
Cpz	Ptc Triple		2410002O22Rik	1	0	0	NO	NO	YES	NO	NO	NO	NO
Cr1l	Ptc Triple		2410066E13Rik	1	0	0	NO	NO	YES	NO	NO	NO	NO
Crabp2	Ptc Triple		2410127L17Rik	1	0	0	NO	NO	YES	NO	NO	NO	NO
Cradd	Ptc Triple		2610001J05Rik	1	0	0	NO	NO	YES	NO	NO	NO	NO
Crb1	Ptc Triple		2610005L07Rik	1	0	0	NO	NO	YES	NO	NO	NO	NO
Crb2	Ptc Triple		2610008E11Rik	1	0	0	NO	NO	YES	NO	NO	NO	NO
Crbn	Ptc Triple		2610019F03Rik	1	0	0	NO	NO	YES	NO	NO	NO	NO
Creb5	Ptc Triple		2610021K21Rik	1	0	0	NO	NO	YES	NO	NO	NO	NO
Crebbp	Ptc Triple		2610034B18Rik	1	0	0	NO	NO	YES	NO	NO	NO	NO
Crem	Ptc Triple		2610035D17Rik	1	0	0	NO	NO	YES	NO	NO	NO	NO
Crhbp	Ptc Triple		2610203C20Rik	1	0	0	NO	NO	YES	NO	NO	NO	NO
Crhr1	Ptc Triple		2610307P16Rik	1	0	0	NO	NO	YES	NO	NO	NO	NO
Crhr2	Ptc Triple		2700054A10Rik	1	0	0	NO	NO	YES	NO	NO	NO	NO
Crkl	Ptc Triple		2700062C07Rik	1	0	0	NO	NO	YES	NO	NO	NO	NO
Crmp1	Ptc Triple		2700078E11Rik	1	0	0	NO	NO	YES	NO	NO	NO	NO
Crtac1	Ptc Triple		2700089I24Rik	1	0	0	NO	NO	YES	NO	NO	NO	NO
Crtc3	Ptc Triple		2700097O09Rik	1	0	0	NO	NO	YES	NO	NO	NO	NO
Cryaa	Ptc Triple		2810001G20Rik	1	0	0	NO	NO	YES	NO	NO	NO	NO
Crybg3	Ptc Triple		2810002N01Rik	1	0	0	NO	NO	YES	NO	NO	NO	NO
Csda	Ptc Triple		2810021B07Rik	1	0	0	NO	NO	YES	NO	NO	NO	NO
Cse1l	Ptc Triple		2810049E08Rik	1	0	0	NO	NO	YES	NO	NO	NO	NO
Csgalnact1	Ptc Triple		2810403A07Rik	1	0	0	NO	NO	YES	NO	NO	NO	NO
Csmd1	Ptc Triple		2810403D21Rik	1	0	0	NO	NO	YES	NO	NO	NO	NO
Csmd3	Ptc Triple		2810404M03Rik	1	0	0	NO	NO	YES	NO	NO	NO	NO
Csnk1e	Ptc Triple		2810429I04Rik	1	0	0	NO	NO	YES	NO	NO	NO	NO
Csnk1g1	Ptc Triple		2810432L12Rik	1	0	0	NO	NO	YES	NO	NO	NO	NO
Csnk2a1	Ptc Triple		2900041M22Rik	1	0	0	NO	NO	YES	NO	NO	NO	NO
Csnka2ip	Ptc Triple		2900056M20Rik	1	0	0	NO	NO	YES	NO	NO	NO	NO
Cspg5	Ptc Triple		2900079G21Rik	1	0	0	NO	NO	YES	NO	NO	NO	NO
Cspp1	Ptc Triple		3000002C10Rik	1	0	0	NO	NO	YES	NO	NO	NO	NO
Csrnp3	Ptc Triple		3110021N24Rik	1	0	0	NO	NO	YES	NO	NO	NO	NO
Cst10	Ptc Triple		3110047P20Rik	1	0	0	NO	NO	YES	NO	NO	NO	NO
Cst7	Ptc Triple		3110052M02Rik	1	0	0	NO	NO	YES	NO	NO	NO	NO
Cstf3	Ptc Triple		3110079O15Rik	1	0	0	NO	NO	YES	NO	NO	NO	NO
Ctbp2	Ptc Triple		3110082D06Rik	1	0	0	NO	NO	YES	NO	NO	NO	NO
Ctcf	Ptc Triple		3110099E03Rik	1	0	0	NO	NO	YES	NO	NO	NO	NO
Ctdspl	Ptc Triple		3300002I08Rik	1	0	0	NO	NO	YES	NO	NO	NO	NO
Ctgf	Ptc Triple		4632415L05Rik	1	0	0	NO	NO	YES	NO	NO	NO	NO
Ctif	Ptc Triple		4732490B19Rik	1	0	0	NO	NO	YES	NO	NO	NO	NO
Ctnna1	Ptc Triple		4831426I19Rik	1	0	0	NO	NO	YES	NO	NO	NO	NO
Ctnna2	Ptc Triple		4921504E06Rik	1	0	0	NO	NO	YES	NO	NO	NO	NO
Ctnna3	Ptc Triple		4921509C19Rik	1	0	0	NO	NO	YES	NO	NO	NO	NO
Ctnnb1	Ptc Triple		4921509O07Rik	1	0	0	NO	NO	YES	NO	NO	NO	NO
Ctnnbl1	Ptc Triple		4921511M17Rik	1	0	0	NO	NO	YES	NO	NO	NO	NO
Ctnnd1	Ptc Triple		4921515E04Rik	1	0	0	NO	NO	YES	NO	NO	NO	NO
Ctnnd2	Ptc Triple		4921517D21Rik	1	0	0	NO	NO	YES	NO	NO	NO	NO
Ctps	Ptc Triple		4921524L21Rik	1	0	0	NO	NO	YES	NO	NO	NO	NO
Ctps2	Ptc Triple		4921525B02Rik	1	0	0	NO	NO	YES	NO	NO	NO	NO
Cts3	Ptc Triple		4921528I01Rik	1	0	0	NO	NO	YES	NO	NO	NO	NO
Cts7	Ptc Triple		4921528O07Rik	1	0	0	NO	NO	YES	NO	NO	NO	NO
Ctsc	Ptc Triple		4921531P14Rik	1	0	0	NO	NO	YES	NO	NO	NO	NO
Ctsj	Ptc Triple		4921539E11Rik	1	0	0	NO	NO	YES	NO	NO	NO	NO
Ctsll3	Ptc Triple		4922501C03Rik	1	0	0	NO	NO	YES	NO	NO	NO	NO
Ctsm	Ptc Triple		4922501L14Rik	1	0	0	NO	NO	YES	NO	NO	NO	NO
Ctsq	Ptc Triple		4922502N22Rik	1	0	0	NO	NO	YES	NO	NO	NO	NO
Cttnbp2	Ptc Triple		4930401C15Rik	1	0	0	NO	NO	YES	NO	NO	NO	NO
Cubn	Ptc Triple		4930412B13Rik	1	0	0	NO	NO	YES	NO	NO	NO	NO
Cul1	Ptc Triple		4930414N06Rik	1	0	0	NO	NO	YES	NO	NO	NO	NO
Cul2	Ptc Triple		4930415F15Rik	1	0	0	NO	NO	YES	NO	NO	NO	NO
Cux1	Ptc Triple		4930415L06Rik	1	0	0	NO	NO	YES	NO	NO	NO	NO
Cux2	Ptc Triple		4930420K17Rik	1	0	0	NO	NO	YES	NO	NO	NO	NO
Cwc22	Ptc Triple		4930428D18Rik	1	0	0	NO	NO	YES	NO	NO	NO	NO
Cwc27	Ptc Triple		4930429D17Rik	1	0	0	NO	NO	YES	NO	NO	NO	NO
Cwh43	Ptc Triple		4930430F21Rik	1	0	0	NO	NO	YES	NO	NO	NO	NO
Cxadr	Ptc Triple		4930431A04Rik	1	0	0	NO	NO	YES	NO	NO	NO	NO
Cxcl12	Ptc Triple		4930432K21Rik	1	0	0	NO	NO	YES	NO	NO	NO	NO
Cxcr5	Ptc Triple		4930441O14Rik	1	0	0	NO	NO	YES	NO	NO	NO	NO
Cxxc5	Ptc Triple		4930448I18Rik	1	0	0	NO	NO	YES	NO	NO	NO	NO
Cyb5b	Ptc Triple		4930452B06Rik	1	0	0	NO	NO	YES	NO	NO	NO	NO
Cyb5r4	Ptc Triple		4930453H23Rik	1	0	0	NO	NO	YES	NO	NO	NO	NO
Cybb	Ptc Triple		4930453N24Rik	1	0	0	NO	NO	YES	NO	NO	NO	NO
Cycs	Ptc Triple		4930455J16Rik	1	0	0	NO	NO	YES	NO	NO	NO	NO
Cylc1	Ptc Triple		4930458L03Rik	1	0	0	NO	NO	YES	NO	NO	NO	NO
Cylc2	Ptc Triple		4930461G14Rik	1	0	0	NO	NO	YES	NO	NO	NO	NO
Cyp1b1	Ptc Triple		4930465A12Rik	1	0	0	NO	NO	YES	NO	NO	NO	NO
Cyp26b1	Ptc Triple		4930467E23Rik	1	0	0	NO	NO	YES	NO	NO	NO	NO
Cyp2c70	Ptc Triple		4930467K11Rik	1	0	0	NO	NO	YES	NO	NO	NO	NO
Cyp2d37-ps	Ptc Triple		4930474G06Rik	1	0	0	NO	NO	YES	NO	NO	NO	NO
Cyp3a57	Ptc Triple		4930474H20Rik	1	0	0	NO	NO	YES	NO	NO	NO	NO
Cyp4b1	Ptc Triple		4930480G23Rik	1	0	0	NO	NO	YES	NO	NO	NO	NO
Cyp51	Ptc Triple		4930486F22Rik	1	0	0	NO	NO	YES	NO	NO	NO	NO
Cyth3	Ptc Triple		4930486L24Rik	1	0	0	NO	NO	YES	NO	NO	NO	NO
Cyyr1	Ptc Triple		4930503B20Rik	1	0	0	NO	NO	YES	NO	NO	NO	NO
D030024E09Rik	Ptc Triple		4930503E24Rik	1	0	0	NO	NO	YES	NO	NO	NO	NO
D0H4S114	Ptc Triple		4930503H13Rik	1	0	0	NO	NO	YES	NO	NO	NO	NO
D10Bwg1379e	Ptc Triple		4930505A04Rik	1	0	0	NO	NO	YES	NO	NO	NO	NO
D10Wsu52e	Ptc Triple		4930506M07Rik	1	0	0	NO	NO	YES	NO	NO	NO	NO
D130009I18Rik	Ptc Triple		4930517E11Rik	1	0	0	NO	NO	YES	NO	NO	NO	NO
D130043K22Rik	Ptc Triple		4930518P08Rik	1	0	0	NO	NO	YES	NO	NO	NO	NO
D15Ertd621e	Ptc Triple		4930519F24Rik	1	0	0	NO	NO	YES	NO	NO	NO	NO
D16Ertd519e	Ptc Triple		4930520P13Rik	1	0	0	NO	NO	YES	NO	NO	NO	NO
D16Ertd519e	Ptc Triple		4930523C07Rik	1	0	0	NO	NO	YES	NO	NO	NO	NO
D18Ertd653e	Ptc Triple		4930523O13Rik	1	0	0	NO	NO	YES	NO	NO	NO	NO
D1Ertd622e	Ptc Triple		4930524O08Rik	1	0	0	NO	NO	YES	NO	NO	NO	NO
D2Wsu81e	Ptc Triple		4930525G20Rik	1	0	0	NO	NO	YES	NO	NO	NO	NO
D330022K07Rik	Ptc Triple		4930526L06Rik	1	0	0	NO	NO	YES	NO	NO	NO	NO
D430041D05Rik	Ptc Triple		4930527G23Rik	1	0	0	NO	NO	YES	NO	NO	NO	NO
D630003M21Rik	Ptc Triple		4930528P14Rik	1	0	0	NO	NO	YES	NO	NO	NO	NO
D630037F22Rik	Ptc Triple		4930529L06Rik	1	0	0	NO	NO	YES	NO	NO	NO	NO
D630045J12Rik	Ptc Triple		4930533P14Rik	1	0	0	NO	NO	YES	NO	NO	NO	NO
D630045M09Rik	Ptc Triple		4930539M17Rik	1	0	0	NO	NO	YES	NO	NO	NO	NO
D6Mm5e	Ptc Triple		4930539N22Rik	1	0	0	NO	NO	YES	NO	NO	NO	NO
D6Wsu163e	Ptc Triple		4930548K13Rik	1	0	0	NO	NO	YES	NO	NO	NO	NO
D7Ertd443e	Ptc Triple		4930550L24Rik	1	0	0	NO	NO	YES	NO	NO	NO	NO
D830029L11	Ptc Triple		4930556C24Rik	1	0	0	NO	NO	YES	NO	NO	NO	NO
D930015E06Rik	Ptc Triple		4930563D23Rik	1	0	0	NO	NO	YES	NO	NO	NO	NO
D930032P07Rik	Ptc Triple		4930564D02Rik	1	0	0	NO	NO	YES	NO	NO	NO	NO
Daam1	Ptc Triple		4930578C19Rik	1	0	0	NO	NO	YES	NO	NO	NO	NO
Dab1	Ptc Triple		4930578E11Rik	1	0	0	NO	NO	YES	NO	NO	NO	NO
Dab2ip	Ptc Triple		4930578I06Rik	1	0	0	NO	NO	YES	NO	NO	NO	NO
Dact1	Ptc Triple		4930584F24Rik	1	0	0	NO	NO	YES	NO	NO	NO	NO
Dagla	Ptc Triple		4930592I03Rik	1	0	0	NO	NO	YES	NO	NO	NO	NO
Daglb	Ptc Triple		4930598F16Rik	1	0	0	NO	NO	YES	NO	NO	NO	NO
Dao	Ptc Triple		4931417E11Rik	1	0	0	NO	NO	YES	NO	NO	NO	NO
Dapk1	Ptc Triple		4931429I11Rik	1	0	0	NO	NO	YES	NO	NO	NO	NO
Dapk2	Ptc Triple		4932412H11Rik	1	0	0	NO	NO	YES	NO	NO	NO	NO
Dapl1	Ptc Triple		4932414J04Rik	1	0	0	NO	NO	YES	NO	NO	NO	NO
Dapp1	Ptc Triple		4932414N04Rik	1	0	0	NO	NO	YES	NO	NO	NO	NO
Dars	Ptc Triple		4932418E24Rik	1	0	0	NO	NO	YES	NO	NO	NO	NO
Dcaf12	Ptc Triple		4932435O22Rik	1	0	0	NO	NO	YES	NO	NO	NO	NO
Dcaf13	Ptc Triple		4932438H23Rik	1	0	0	NO	NO	YES	NO	NO	NO	NO
Dcaf8	Ptc Triple		4932441B19Rik	1	0	0	NO	NO	YES	NO	NO	NO	NO
Dcakd	Ptc Triple		4933400C23	1	0	0	NO	NO	YES	NO	NO	NO	NO
Dcbld1	Ptc Triple		4933400L20Rik	1	0	0	NO	NO	YES	NO	NO	NO	NO
Dcbld2	Ptc Triple		4933402C06Rik	1	0	0	NO	NO	YES	NO	NO	NO	NO
Dcc	Ptc Triple		4933402J07Rik	1	0	0	NO	NO	YES	NO	NO	NO	NO
Dcdc2a	Ptc Triple		4933403F05Rik	1	0	0	NO	NO	YES	NO	NO	NO	NO
Dcdc2c	Ptc Triple		4933406D12Rik	1	0	0	NO	NO	YES	NO	NO	NO	NO
Dclk1	Ptc Triple		4933407L21Rik	1	0	0	NO	NO	YES	NO	NO	NO	NO
Dclk2	Ptc Triple		4933411E08Rik	1	0	0	NO	NO	YES	NO	NO	NO	NO
Dcp1a	Ptc Triple		4933412E24Rik	1	0	0	NO	NO	YES	NO	NO	NO	NO
Dctd	Ptc Triple		4933412O06Rik	1	0	0	NO	NO	YES	NO	NO	NO	NO
Dcun1d4	Ptc Triple		4933413L06Rik	1	0	0	NO	NO	YES	NO	NO	NO	NO
Ddc	Ptc Triple		4933422A05Rik	1	0	0	NO	NO	YES	NO	NO	NO	NO
Ddhd1	Ptc Triple		4933425H06Rik	1	0	0	NO	NO	YES	NO	NO	NO	NO
Ddhd2	Ptc Triple		4933425L06Rik	1	0	0	NO	NO	YES	NO	NO	NO	NO
Ddi2	Ptc Triple		4933425O20Rik	1	0	0	NO	NO	YES	NO	NO	NO	NO
Ddr1	Ptc Triple		4933427D06Rik	1	0	0	NO	NO	YES	NO	NO	NO	NO
Ddx1	Ptc Triple		4933427D14Rik	1	0	0	NO	NO	YES	NO	NO	NO	NO
Ddx24	Ptc Triple		4933427I22Rik	1	0	0	NO	NO	YES	NO	NO	NO	NO
Ddx3x	Ptc Triple		4933429K18Rik	1	0	0	NO	NO	YES	NO	NO	NO	NO
Ddx42	Ptc Triple		4933431G14Rik	1	0	0	NO	NO	YES	NO	NO	NO	NO
Ddx59	Ptc Triple		4933432B09Rik	1	0	0	NO	NO	YES	NO	NO	NO	NO
Ddx6	Ptc Triple		4933433H22Rik	1	0	0	NO	NO	YES	NO	NO	NO	NO
Def6	Ptc Triple		4933440J02Rik	1	0	0	NO	NO	YES	NO	NO	NO	NO
Defb47	Ptc Triple		5031414D18Rik	1	0	0	NO	NO	YES	NO	NO	NO	NO
Degs2	Ptc Triple		5031425E22Rik	1	0	0	NO	NO	YES	NO	NO	NO	NO
Dennd1a	Ptc Triple		5330426P16Rik	1	0	0	NO	NO	YES	NO	NO	NO	NO
Dennd1c	Ptc Triple		5430405G05Rik	1	0	0	NO	NO	YES	NO	NO	NO	NO
Dennd2a	Ptc Triple		5430419D17Rik	1	0	0	NO	NO	YES	NO	NO	NO	NO
Dennd3	Ptc Triple		5430428K19Rik	1	0	0	NO	NO	YES	NO	NO	NO	NO
Dennd4c	Ptc Triple		5430434I15Rik	1	0	0	NO	NO	YES	NO	NO	NO	NO
Depdc1a	Ptc Triple		5530400C23Rik	1	0	0	NO	NO	YES	NO	NO	NO	NO
Depdc1b	Ptc Triple		5730405O15Rik	1	0	0	NO	NO	YES	NO	NO	NO	NO
Derl1	Ptc Triple		5730419I09Rik	1	0	0	NO	NO	YES	NO	NO	NO	NO
Det1	Ptc Triple		5730420D15Rik	1	0	0	NO	NO	YES	NO	NO	NO	NO
Dffa	Ptc Triple		5730522E02Rik	1	0	0	NO	NO	YES	NO	NO	NO	NO
Dfna5	Ptc Triple		5730590G19Rik	1	0	0	NO	NO	YES	NO	NO	NO	NO
Dgcr8	Ptc Triple		5830411N06Rik	1	0	0	NO	NO	YES	NO	NO	NO	NO
Dgkb	Ptc Triple		5830416I19Rik	1	0	0	NO	NO	YES	NO	NO	NO	NO
Dgkg	Ptc Triple		5830418K08Rik	1	0	0	NO	NO	YES	NO	NO	NO	NO
Dgki	Ptc Triple		5830418P13Rik	1	0	0	NO	NO	YES	NO	NO	NO	NO
Dhrs7	Ptc Triple		6030407O03Rik	1	0	0	NO	NO	YES	NO	NO	NO	NO
Dhrs9	Ptc Triple		6230409E13Rik	1	0	0	NO	NO	YES	NO	NO	NO	NO
Dhx29	Ptc Triple		6330407J23Rik	1	0	0	NO	NO	YES	NO	NO	NO	NO
Dhx33	Ptc Triple		6330545A04Rik	1	0	0	NO	NO	YES	NO	NO	NO	NO
Dhx9	Ptc Triple		6330549D23Rik	1	0	0	NO	NO	YES	NO	NO	NO	NO
Diap2	Ptc Triple		6430527G18Rik	1	0	0	NO	NO	YES	NO	NO	NO	NO
Diap3	Ptc Triple		6430548M08Rik	1	0	0	NO	NO	YES	NO	NO	NO	NO
Dicer1	Ptc Triple		6430573F11Rik	1	0	0	NO	NO	YES	NO	NO	NO	NO
Dip2b	Ptc Triple		6430598A04Rik	1	0	0	NO	NO	YES	NO	NO	NO	NO
Dip2c	Ptc Triple		6430704M03Rik	1	0	0	NO	NO	YES	NO	NO	NO	NO
Dis3	Ptc Triple		6530402F18Rik	1	0	0	NO	NO	YES	NO	NO	NO	NO
Dis3l2	Ptc Triple		6720456H20Rik	1	0	0	NO	NO	YES	NO	NO	NO	NO
Dkk2	Ptc Triple		6820408C15Rik	1	0	0	NO	NO	YES	NO	NO	NO	NO
Dleu7	Ptc Triple		7630403G23Rik	1	0	0	NO	NO	YES	NO	NO	NO	NO
Dlg1	Ptc Triple		8030423J24Rik	1	0	0	NO	NO	YES	NO	NO	NO	NO
Dlg2	Ptc Triple		8430410A17Rik	1	0	0	NO	NO	YES	NO	NO	NO	NO
Dlg5	Ptc Triple		8430427H17Rik	1	0	0	NO	NO	YES	NO	NO	NO	NO
Dlgap1	Ptc Triple		8430437L04Rik	1	0	0	NO	NO	YES	NO	NO	NO	NO
Dlgap2	Ptc Triple		9130011E15Rik	1	0	0	NO	NO	YES	NO	NO	NO	NO
Dlst	Ptc Triple		9130014G24Rik	1	0	0	NO	NO	YES	NO	NO	NO	NO
Dlx6as2	Ptc Triple		9130230L23Rik	1	0	0	NO	NO	YES	NO	NO	NO	NO
Dmbx1	Ptc Triple		9230110F15Rik	1	0	0	NO	NO	YES	NO	NO	NO	NO
Dmd	Ptc Triple		9230112D13Rik	1	0	0	NO	NO	YES	NO	NO	NO	NO
Dmkn	Ptc Triple		9330111N05Rik	1	0	0	NO	NO	YES	NO	NO	NO	NO
Dmrt1	Ptc Triple		9330179D12Rik	1	0	0	NO	NO	YES	NO	NO	NO	NO
Dmrta2	Ptc Triple		9330182L06Rik	1	0	0	NO	NO	YES	NO	NO	NO	NO
Dmxl2	Ptc Triple		9430007A20Rik	1	0	0	NO	NO	YES	NO	NO	NO	NO
Dnahc1	Ptc Triple		9430020K01Rik	1	0	0	NO	NO	YES	NO	NO	NO	NO
Dnahc17	Ptc Triple		9430021M05Rik	1	0	0	NO	NO	YES	NO	NO	NO	NO
Dnahc2	Ptc Triple		9430076C15Rik	1	0	0	NO	NO	YES	NO	NO	NO	NO
Dnajc1	Ptc Triple		9430076G02Rik	1	0	0	NO	NO	YES	NO	NO	NO	NO
Dnajc5	Ptc Triple		9530003J23Rik	1	0	0	NO	NO	YES	NO	NO	NO	NO
Dnajc5b	Ptc Triple		9530008L14Rik	1	0	0	NO	NO	YES	NO	NO	NO	NO
Dner	Ptc Triple		9530036O11Rik	1	0	0	NO	NO	YES	NO	NO	NO	NO
Dnm3	Ptc Triple		9530068E07Rik	1	0	0	NO	NO	YES	NO	NO	NO	NO
Dnmbp	Ptc Triple		9630028B13Rik	1	0	0	NO	NO	YES	NO	NO	NO	NO
Dnmt3a	Ptc Triple		9830132P13	1	0	0	NO	NO	YES	NO	NO	NO	NO
Doc2a	Ptc Triple		9930021J03Rik	1	0	0	NO	NO	YES	NO	NO	NO	NO
Dock1	Ptc Triple		A130040M12Rik	1	0	0	NO	NO	YES	NO	NO	NO	NO
Dock3	Ptc Triple		A230057D06Rik	1	0	0	NO	NO	YES	NO	NO	NO	NO
Dock4	Ptc Triple		A2m	1	0	0	NO	NO	YES	NO	NO	NO	NO
Dock5	Ptc Triple		A330023F24Rik	1	0	0	NO	NO	YES	NO	NO	NO	NO
Dock8	Ptc Triple		A330049N07Rik	1	0	0	NO	NO	YES	NO	NO	NO	NO
Dok5	Ptc Triple		A330050F15Rik	1	0	0	NO	NO	YES	NO	NO	NO	NO
Dok6	Ptc Triple		A330076H08Rik	1	0	0	NO	NO	YES	NO	NO	NO	NO
Dok7	Ptc Triple		A330093E20Rik	1	0	0	NO	NO	YES	NO	NO	NO	NO
Dopey1	Ptc Triple		A330102I10Rik	1	0	0	NO	NO	YES	NO	NO	NO	NO
Dopey2	Ptc Triple		A430107O13Rik	1	0	0	NO	NO	YES	NO	NO	NO	NO
Dpp6	Ptc Triple		A530013C23Rik	1	0	0	NO	NO	YES	NO	NO	NO	NO
Dpt	Ptc Triple		A530016L24Rik	1	0	0	NO	NO	YES	NO	NO	NO	NO
Dpy19l1	Ptc Triple		A530053G22Rik	1	0	0	NO	NO	YES	NO	NO	NO	NO
Dpy19l2	Ptc Triple		A530072M11Rik	1	0	0	NO	NO	YES	NO	NO	NO	NO
Dpyd	Ptc Triple		A530099J19Rik	1	0	0	NO	NO	YES	NO	NO	NO	NO
Dram1	Ptc Triple		A630066F11Rik	1	0	0	NO	NO	YES	NO	NO	NO	NO
Drd2	Ptc Triple		A730015I17	1	0	0	NO	NO	YES	NO	NO	NO	NO
Drd5	Ptc Triple		A730056A06Rik	1	0	0	NO	NO	YES	NO	NO	NO	NO
Drosha	Ptc Triple		A830018L16Rik	1	0	0	NO	NO	YES	NO	NO	NO	NO
Dscam	Ptc Triple		A830019L24Rik	1	0	0	NO	NO	YES	NO	NO	NO	NO
Dscaml1	Ptc Triple		A830082K12Rik	1	0	0	NO	NO	YES	NO	NO	NO	NO
Dsg2	Ptc Triple		AA536875	1	0	0	NO	NO	YES	NO	NO	NO	NO
Dsg4	Ptc Triple		AA960436	1	0	0	NO	NO	YES	NO	NO	NO	NO
Dtl	Ptc Triple		AA986860	1	0	0	NO	NO	YES	NO	NO	NO	NO
Dtna	Ptc Triple		AA987161	1	0	0	NO	NO	YES	NO	NO	NO	NO
Dtnb	Ptc Triple		Aacs	1	0	0	NO	NO	YES	NO	NO	NO	NO
Dtnbp1	Ptc Triple		Aadat	1	0	0	NO	NO	YES	NO	NO	NO	NO
Dtx1	Ptc Triple		Aagab	1	0	0	NO	NO	YES	NO	NO	NO	NO
Dus2l	Ptc Triple		Aard	1	0	0	NO	NO	YES	NO	NO	NO	NO
Dusp12	Ptc Triple		Abca13	1	0	0	NO	NO	YES	NO	NO	NO	NO
Dusp13	Ptc Triple		Abca15	1	0	0	NO	NO	YES	NO	NO	NO	NO
Dusp2	Ptc Triple		Abcb11	1	0	0	NO	NO	YES	NO	NO	NO	NO
Dync1i1	Ptc Triple		Abcb7	1	0	0	NO	NO	YES	NO	NO	NO	NO
Dync1i2	Ptc Triple		Abcc1	1	0	0	NO	NO	YES	NO	NO	NO	NO
Dync2h1	Ptc Triple		Abcc4	1	0	0	NO	NO	YES	NO	NO	NO	NO
Dynlrb1	Ptc Triple		Abcc9	1	0	0	NO	NO	YES	NO	NO	NO	NO
Dynlrb2	Ptc Triple		Abcg2	1	0	0	NO	NO	YES	NO	NO	NO	NO
Dynlt3	Ptc Triple		Abhd5	1	0	0	NO	NO	YES	NO	NO	NO	NO
Dyrk1a	Ptc Triple		Abhd6	1	0	0	NO	NO	YES	NO	NO	NO	NO
Dyrk2	Ptc Triple		Abhd8	1	0	0	NO	NO	YES	NO	NO	NO	NO
E030003E18Rik	Ptc Triple		Abi2	1	0	0	NO	NO	YES	NO	NO	NO	NO
E030010A14Rik	Ptc Triple		Abi3bp	1	0	0	NO	NO	YES	NO	NO	NO	NO
E030019B06Rik	Ptc Triple		Ablim2	1	0	0	NO	NO	YES	NO	NO	NO	NO
E130201H02Rik	Ptc Triple		Ablim3	1	0	0	NO	NO	YES	NO	NO	NO	NO
E130203B14Rik	Ptc Triple		Abo	1	0	0	NO	NO	YES	NO	NO	NO	NO
E130304I02Rik	Ptc Triple		Abpe	1	0	0	NO	NO	YES	NO	NO	NO	NO
E130307A14Rik	Ptc Triple		Acad9	1	0	0	NO	NO	YES	NO	NO	NO	NO
E130309D14Rik	Ptc Triple		Acap2	1	0	0	NO	NO	YES	NO	NO	NO	NO
E130309F12Rik	Ptc Triple		Acbd7	1	0	0	NO	NO	YES	NO	NO	NO	NO
E230016M11Rik	Ptc Triple		Accn5	1	0	0	NO	NO	YES	NO	NO	NO	NO
E2f6	Ptc Triple		Acot12	1	0	0	NO	NO	YES	NO	NO	NO	NO
E330009J07Rik	Ptc Triple		Acot7	1	0	0	NO	NO	YES	NO	NO	NO	NO
E330034G19Rik	Ptc Triple		Acoxl	1	0	0	NO	NO	YES	NO	NO	NO	NO
Ebf1	Ptc Triple		Acsl1	1	0	0	NO	NO	YES	NO	NO	NO	NO
Ebf2	Ptc Triple		Acta1	1	0	0	NO	NO	YES	NO	NO	NO	NO
Ebf4	Ptc Triple		Actb	1	0	0	NO	NO	YES	NO	NO	NO	NO
Edar	Ptc Triple		Actbl2	1	0	0	NO	NO	YES	NO	NO	NO	NO
Edaradd	Ptc Triple		Actn4	1	0	0	NO	NO	YES	NO	NO	NO	NO
Edc3	Ptc Triple		Actr2	1	0	0	NO	NO	YES	NO	NO	NO	NO
Edem1	Ptc Triple		Acvr1	1	0	0	NO	NO	YES	NO	NO	NO	NO
Edem3	Ptc Triple		Acvr1c	1	0	0	NO	NO	YES	NO	NO	NO	NO
Edf1	Ptc Triple		Acyp2	1	0	0	NO	NO	YES	NO	NO	NO	NO
Edil3	Ptc Triple		Adam12	1	0	0	NO	NO	YES	NO	NO	NO	NO
Edn1	Ptc Triple		Adam2	1	0	0	NO	NO	YES	NO	NO	NO	NO
Edn2	Ptc Triple		Adam22	1	0	0	NO	NO	YES	NO	NO	NO	NO
Ednra	Ptc Triple		Adam32	1	0	0	NO	NO	YES	NO	NO	NO	NO
Eed	Ptc Triple		Adam7	1	0	0	NO	NO	YES	NO	NO	NO	NO
Eef1e1	Ptc Triple		Adamts10	1	0	0	NO	NO	YES	NO	NO	NO	NO
Eef2k	Ptc Triple		Adamts12	1	0	0	NO	NO	YES	NO	NO	NO	NO
Eefsec	Ptc Triple		Adamts14	1	0	0	NO	NO	YES	NO	NO	NO	NO
Eepd1	Ptc Triple		Adamts15	1	0	0	NO	NO	YES	NO	NO	NO	NO
Efcab4b	Ptc Triple		Adamts16	1	0	0	NO	NO	YES	NO	NO	NO	NO
Efha1	Ptc Triple		Adamts17	1	0	0	NO	NO	YES	NO	NO	NO	NO
Efhb	Ptc Triple		Adamts18	1	0	0	NO	NO	YES	NO	NO	NO	NO
Efhc2	Ptc Triple		Adamts3	1	0	0	NO	NO	YES	NO	NO	NO	NO
Efhd1	Ptc Triple		Adamts5	1	0	0	NO	NO	YES	NO	NO	NO	NO
Efna3	Ptc Triple		Adamts6	1	0	0	NO	NO	YES	NO	NO	NO	NO
Efr3b	Ptc Triple		Adamts8	1	0	0	NO	NO	YES	NO	NO	NO	NO
Egfem1	Ptc Triple		Adamts9	1	0	0	NO	NO	YES	NO	NO	NO	NO
Egflam	Ptc Triple		Adamtsl2	1	0	0	NO	NO	YES	NO	NO	NO	NO
Egfr	Ptc Triple		Adar	1	0	0	NO	NO	YES	NO	NO	NO	NO
Ehbp1	Ptc Triple		Adarb2	1	0	0	NO	NO	YES	NO	NO	NO	NO
Ehd3	Ptc Triple		Adat1	1	0	0	NO	NO	YES	NO	NO	NO	NO
Ei24	Ptc Triple		Adcy1	1	0	0	NO	NO	YES	NO	NO	NO	NO
Eif2b3	Ptc Triple		Adcy2	1	0	0	NO	NO	YES	NO	NO	NO	NO
Eif2c1	Ptc Triple		Adcy3	1	0	0	NO	NO	YES	NO	NO	NO	NO
Eif3a	Ptc Triple		Adcy8	1	0	0	NO	NO	YES	NO	NO	NO	NO
Eif3e	Ptc Triple		Adcyap1	1	0	0	NO	NO	YES	NO	NO	NO	NO
Eif3f	Ptc Triple		Add2	1	0	0	NO	NO	YES	NO	NO	NO	NO
Eif4e	Ptc Triple		Adh7	1	0	0	NO	NO	YES	NO	NO	NO	NO
Eif4e3	Ptc Triple		Adipor2	1	0	0	NO	NO	YES	NO	NO	NO	NO
Eif4ebp2	Ptc Triple		Adk	1	0	0	NO	NO	YES	NO	NO	NO	NO
Eif4g3	Ptc Triple		Adm	1	0	0	NO	NO	YES	NO	NO	NO	NO
Elac2	Ptc Triple		Adm2	1	0	0	NO	NO	YES	NO	NO	NO	NO
Elavl1	Ptc Triple		Adnp2	1	0	0	NO	NO	YES	NO	NO	NO	NO
Elavl2	Ptc Triple		Adra1b	1	0	0	NO	NO	YES	NO	NO	NO	NO
Elavl3	Ptc Triple		Adrb1	1	0	0	NO	NO	YES	NO	NO	NO	NO
Elk3	Ptc Triple		Adrb2	1	0	0	NO	NO	YES	NO	NO	NO	NO
Ell2	Ptc Triple		Adrm1	1	0	0	NO	NO	YES	NO	NO	NO	NO
Elmo1	Ptc Triple		Adss	1	0	0	NO	NO	YES	NO	NO	NO	NO
Eln	Ptc Triple		AF529169	1	0	0	NO	NO	YES	NO	NO	NO	NO
Elovl2	Ptc Triple		Afap1	1	0	0	NO	NO	YES	NO	NO	NO	NO
Elovl5	Ptc Triple		Afap1l1	1	0	0	NO	NO	YES	NO	NO	NO	NO
Elovl6	Ptc Triple		Aff1	1	0	0	NO	NO	YES	NO	NO	NO	NO
Elp2	Ptc Triple		Aff2	1	0	0	NO	NO	YES	NO	NO	NO	NO
Elp3	Ptc Triple		Afg3l2	1	0	0	NO	NO	YES	NO	NO	NO	NO
Elp4	Ptc Triple		Agap1	1	0	0	NO	NO	YES	NO	NO	NO	NO
Emb	Ptc Triple		Agbl1	1	0	0	NO	NO	YES	NO	NO	NO	NO
Eml4	Ptc Triple		Agfg1	1	0	0	NO	NO	YES	NO	NO	NO	NO
Eml5	Ptc Triple		Agfg2	1	0	0	NO	NO	YES	NO	NO	NO	NO
Eml6	Ptc Triple		Agk	1	0	0	NO	NO	YES	NO	NO	NO	NO
Emr4	Ptc Triple		Agmo	1	0	0	NO	NO	YES	NO	NO	NO	NO
En1	Ptc Triple		Agpat4	1	0	0	NO	NO	YES	NO	NO	NO	NO
En2	Ptc Triple		Ahdc1	1	0	0	NO	NO	YES	NO	NO	NO	NO
Enah	Ptc Triple		Ahi1	1	0	0	NO	NO	YES	NO	NO	NO	NO
Enc1	Ptc Triple		Ahrr	1	0	0	NO	NO	YES	NO	NO	NO	NO
Endod1	Ptc Triple		AI197445	1	0	0	NO	NO	YES	NO	NO	NO	NO
Enho	Ptc Triple		AI317395	1	0	0	NO	NO	YES	NO	NO	NO	NO
Enkur	Ptc Triple		AI427809	1	0	0	NO	NO	YES	NO	NO	NO	NO
Enoph1	Ptc Triple		AI480653	1	0	0	NO	NO	YES	NO	NO	NO	NO
Enox1	Ptc Triple		AI504432	1	0	0	NO	NO	YES	NO	NO	NO	NO
Enox2	Ptc Triple		AI848100	1	0	0	NO	NO	YES	NO	NO	NO	NO
Enpp3	Ptc Triple		Aifm3	1	0	0	NO	NO	YES	NO	NO	NO	NO
Entpd4	Ptc Triple		Aim1	1	0	0	NO	NO	YES	NO	NO	NO	NO
Entpd8	Ptc Triple		Aipl1	1	0	0	NO	NO	YES	NO	NO	NO	NO
Eny2	Ptc Triple		Airn	1	0	0	NO	NO	YES	NO	NO	NO	NO
Ep300	Ptc Triple		Ajap1	1	0	0	NO	NO	YES	NO	NO	NO	NO
Ep400	Ptc Triple		Ak1	1	0	0	NO	NO	YES	NO	NO	NO	NO
Epas1	Ptc Triple		Akap10	1	0	0	NO	NO	YES	NO	NO	NO	NO
Epb4.1	Ptc Triple		Akap13	1	0	0	NO	NO	YES	NO	NO	NO	NO
Epb4.1l1	Ptc Triple		Akap14	1	0	0	NO	NO	YES	NO	NO	NO	NO
Epb4.1l2	Ptc Triple		Akap7	1	0	0	NO	NO	YES	NO	NO	NO	NO
Epb4.2	Ptc Triple		Akr1b7	1	0	0	NO	NO	YES	NO	NO	NO	NO
Epc1	Ptc Triple		Akr1c12	1	0	0	NO	NO	YES	NO	NO	NO	NO
Epdr1	Ptc Triple		Akr1c14	1	0	0	NO	NO	YES	NO	NO	NO	NO
Epha3	Ptc Triple		Akr1c18	1	0	0	NO	NO	YES	NO	NO	NO	NO
Epha6	Ptc Triple		Akr1c20	1	0	0	NO	NO	YES	NO	NO	NO	NO
Ephb1	Ptc Triple		Akr1e1	1	0	0	NO	NO	YES	NO	NO	NO	NO
Ephb6	Ptc Triple		Alb	1	0	0	NO	NO	YES	NO	NO	NO	NO
Ephx2	Ptc Triple		Aldh1a1	1	0	0	NO	NO	YES	NO	NO	NO	NO
Epor	Ptc Triple		Aldh1a2	1	0	0	NO	NO	YES	NO	NO	NO	NO
Eps8	Ptc Triple		Aldh1a3	1	0	0	NO	NO	YES	NO	NO	NO	NO
Eps8l3	Ptc Triple		Aldh8a1	1	0	0	NO	NO	YES	NO	NO	NO	NO
Erap1	Ptc Triple		Aldob	1	0	0	NO	NO	YES	NO	NO	NO	NO
Eras	Ptc Triple		Alg6	1	0	0	NO	NO	YES	NO	NO	NO	NO
Erbb2ip	Ptc Triple		Alk	1	0	0	NO	NO	YES	NO	NO	NO	NO
Erbb4	Ptc Triple		Alox5	1	0	0	NO	NO	YES	NO	NO	NO	NO
Erc1	Ptc Triple		Alpk3	1	0	0	NO	NO	YES	NO	NO	NO	NO
Erc2	Ptc Triple		Als2cr12	1	0	0	NO	NO	YES	NO	NO	NO	NO
Ercc3	Ptc Triple		Ambra1	1	0	0	NO	NO	YES	NO	NO	NO	NO
Ercc4	Ptc Triple		Amn1	1	0	0	NO	NO	YES	NO	NO	NO	NO
Ercc8	Ptc Triple		Amot	1	0	0	NO	NO	YES	NO	NO	NO	NO
Erg	Ptc Triple		Amph	1	0	0	NO	NO	YES	NO	NO	NO	NO
Erlec1	Ptc Triple		Amz2	1	0	0	NO	NO	YES	NO	NO	NO	NO
Ern1	Ptc Triple		Anapc1	1	0	0	NO	NO	YES	NO	NO	NO	NO
Errfi1	Ptc Triple		Anapc10	1	0	0	NO	NO	YES	NO	NO	NO	NO
Esco1	Ptc Triple		Anapc2	1	0	0	NO	NO	YES	NO	NO	NO	NO
Esm1	Ptc Triple		Angel2	1	0	0	NO	NO	YES	NO	NO	NO	NO
Espn	Ptc Triple		Angpt1	1	0	0	NO	NO	YES	NO	NO	NO	NO
Esrp1	Ptc Triple		Angpt2	1	0	0	NO	NO	YES	NO	NO	NO	NO
Esrrb	Ptc Triple		Angptl1	1	0	0	NO	NO	YES	NO	NO	NO	NO
Esrrg	Ptc Triple		Ank1	1	0	0	NO	NO	YES	NO	NO	NO	NO
Esx1	Ptc Triple		Ankib1	1	0	0	NO	NO	YES	NO	NO	NO	NO
Esyt1	Ptc Triple		Ankmy2	1	0	0	NO	NO	YES	NO	NO	NO	NO
Etaa1	Ptc Triple		Ankra2	1	0	0	NO	NO	YES	NO	NO	NO	NO
Etfdh	Ptc Triple		Ankrd13a	1	0	0	NO	NO	YES	NO	NO	NO	NO
Etl4	Ptc Triple		Ankrd13d	1	0	0	NO	NO	YES	NO	NO	NO	NO
Etnk1	Ptc Triple		Ankrd22	1	0	0	NO	NO	YES	NO	NO	NO	NO
Etv1	Ptc Triple		Ankrd29	1	0	0	NO	NO	YES	NO	NO	NO	NO
Etv5	Ptc Triple		Ankrd32	1	0	0	NO	NO	YES	NO	NO	NO	NO
Etv6	Ptc Triple		Ankrd34b	1	0	0	NO	NO	YES	NO	NO	NO	NO
Evc2	Ptc Triple		Ankrd44	1	0	0	NO	NO	YES	NO	NO	NO	NO
Evi5	Ptc Triple		Ankrd46	1	0	0	NO	NO	YES	NO	NO	NO	NO
Exoc3	Ptc Triple		Ankrd50	1	0	0	NO	NO	YES	NO	NO	NO	NO
Exoc4	Ptc Triple		Ankrd55	1	0	0	NO	NO	YES	NO	NO	NO	NO
Exoc5	Ptc Triple		Ankrd57	1	0	0	NO	NO	YES	NO	NO	NO	NO
Exoc6	Ptc Triple		Ankrd7	1	0	0	NO	NO	YES	NO	NO	NO	NO
Exoc6b	Ptc Triple		Anks1	1	0	0	NO	NO	YES	NO	NO	NO	NO
Exosc8	Ptc Triple		Anks1b	1	0	0	NO	NO	YES	NO	NO	NO	NO
Ext1	Ptc Triple		Ano2	1	0	0	NO	NO	YES	NO	NO	NO	NO
Extl1	Ptc Triple		Ano5	1	0	0	NO	NO	YES	NO	NO	NO	NO
Eya2	Ptc Triple		Antxr1	1	0	0	NO	NO	YES	NO	NO	NO	NO
Ezr	Ptc Triple		Antxr2	1	0	0	NO	NO	YES	NO	NO	NO	NO
F13a1	Ptc Triple		Anubl1	1	0	0	NO	NO	YES	NO	NO	NO	NO
F2r	Ptc Triple		Ap1g1	1	0	0	NO	NO	YES	NO	NO	NO	NO
F2rl1	Ptc Triple		Ap1m1	1	0	0	NO	NO	YES	NO	NO	NO	NO
F8	Ptc Triple		Ap2b1	1	0	0	NO	NO	YES	NO	NO	NO	NO
F830016B08Rik	Ptc Triple		Ap3b1	1	0	0	NO	NO	YES	NO	NO	NO	NO
F830045P16Rik	Ptc Triple		Apbb1	1	0	0	NO	NO	YES	NO	NO	NO	NO
Fads1	Ptc Triple		Apbb1ip	1	0	0	NO	NO	YES	NO	NO	NO	NO
Fads2	Ptc Triple		Apbb2	1	0	0	NO	NO	YES	NO	NO	NO	NO
Fads3	Ptc Triple		Api5	1	0	0	NO	NO	YES	NO	NO	NO	NO
Faf1	Ptc Triple		Apitd1	1	0	0	NO	NO	YES	NO	NO	NO	NO
Faim2	Ptc Triple		Apob	1	0	0	NO	NO	YES	NO	NO	NO	NO
Fam102a	Ptc Triple		Apol6	1	0	0	NO	NO	YES	NO	NO	NO	NO
Fam105b	Ptc Triple		Aqp4	1	0	0	NO	NO	YES	NO	NO	NO	NO
Fam107a	Ptc Triple		Aqp9	1	0	0	NO	NO	YES	NO	NO	NO	NO
Fam107b	Ptc Triple		Ar	1	0	0	NO	NO	YES	NO	NO	NO	NO
Fam110b	Ptc Triple		Arap2	1	0	0	NO	NO	YES	NO	NO	NO	NO
Fam111a	Ptc Triple		Arf2	1	0	0	NO	NO	YES	NO	NO	NO	NO
Fam113b	Ptc Triple		Arg1	1	0	0	NO	NO	YES	NO	NO	NO	NO
Fam114a1	Ptc Triple		Arglu1	1	0	0	NO	NO	YES	NO	NO	NO	NO
Fam115a	Ptc Triple		Arhgap10	1	0	0	NO	NO	YES	NO	NO	NO	NO
Fam115c	Ptc Triple		Arhgap15	1	0	0	NO	NO	YES	NO	NO	NO	NO
Fam120b	Ptc Triple		Arhgap21	1	0	0	NO	NO	YES	NO	NO	NO	NO
Fam122a	Ptc Triple		Arhgap26	1	0	0	NO	NO	YES	NO	NO	NO	NO
Fam125b	Ptc Triple		Arhgap32	1	0	0	NO	NO	YES	NO	NO	NO	NO
Fam129a	Ptc Triple		Arhgap33	1	0	0	NO	NO	YES	NO	NO	NO	NO
Fam13a	Ptc Triple		Arhgap42	1	0	0	NO	NO	YES	NO	NO	NO	NO
Fam13b	Ptc Triple		Arhgap44	1	0	0	NO	NO	YES	NO	NO	NO	NO
Fam13c	Ptc Triple		Arhgap5	1	0	0	NO	NO	YES	NO	NO	NO	NO
Fam155a	Ptc Triple		Arhgdib	1	0	0	NO	NO	YES	NO	NO	NO	NO
Fam160a1	Ptc Triple		Arhgef10	1	0	0	NO	NO	YES	NO	NO	NO	NO
Fam162a	Ptc Triple		Arhgef12	1	0	0	NO	NO	YES	NO	NO	NO	NO
Fam163a	Ptc Triple		Arhgef17	1	0	0	NO	NO	YES	NO	NO	NO	NO
Fam169b	Ptc Triple		Arhgef3	1	0	0	NO	NO	YES	NO	NO	NO	NO
Fam171a1	Ptc Triple		Arhgef6	1	0	0	NO	NO	YES	NO	NO	NO	NO
Fam171b	Ptc Triple		Arid4b	1	0	0	NO	NO	YES	NO	NO	NO	NO
Fam172a	Ptc Triple		Arid5b	1	0	0	NO	NO	YES	NO	NO	NO	NO
Fam174b	Ptc Triple		Arih2	1	0	0	NO	NO	YES	NO	NO	NO	NO
Fam176a	Ptc Triple		Arl8b	1	0	0	NO	NO	YES	NO	NO	NO	NO
Fam179a	Ptc Triple		Armc1	1	0	0	NO	NO	YES	NO	NO	NO	NO
Fam181b	Ptc Triple		Armc3	1	0	0	NO	NO	YES	NO	NO	NO	NO
Fam184a	Ptc Triple		Armc4	1	0	0	NO	NO	YES	NO	NO	NO	NO
Fam189a1	Ptc Triple		Armc7	1	0	0	NO	NO	YES	NO	NO	NO	NO
Fam190a	Ptc Triple		Armc9	1	0	0	NO	NO	YES	NO	NO	NO	NO
Fam193a	Ptc Triple		Arntl	1	0	0	NO	NO	YES	NO	NO	NO	NO
Fam196a	Ptc Triple		Arntl2	1	0	0	NO	NO	YES	NO	NO	NO	NO
Fam198a	Ptc Triple		Arrb2	1	0	0	NO	NO	YES	NO	NO	NO	NO
Fam19a1	Ptc Triple		Arrdc3	1	0	0	NO	NO	YES	NO	NO	NO	NO
Fam19a2	Ptc Triple		Arsb	1	0	0	NO	NO	YES	NO	NO	NO	NO
Fam19a4	Ptc Triple		Arsi	1	0	0	NO	NO	YES	NO	NO	NO	NO
Fam19a5	Ptc Triple		Arsj	1	0	0	NO	NO	YES	NO	NO	NO	NO
Fam20c	Ptc Triple		Art2a-ps	1	0	0	NO	NO	YES	NO	NO	NO	NO
Fam32a	Ptc Triple		Arvcf	1	0	0	NO	NO	YES	NO	NO	NO	NO
Fam33a	Ptc Triple		Asah2	1	0	0	NO	NO	YES	NO	NO	NO	NO
Fam38b	Ptc Triple		Asap1	1	0	0	NO	NO	YES	NO	NO	NO	NO
Fam46c	Ptc Triple		Asb5	1	0	0	NO	NO	YES	NO	NO	NO	NO
Fam46d	Ptc Triple		Asb7	1	0	0	NO	NO	YES	NO	NO	NO	NO
Fam47a-ps	Ptc Triple		Asb9	1	0	0	NO	NO	YES	NO	NO	NO	NO
Fam49a	Ptc Triple		Ascl3	1	0	0	NO	NO	YES	NO	NO	NO	NO
Fam50b	Ptc Triple		Asgr1	1	0	0	NO	NO	YES	NO	NO	NO	NO
Fam53b	Ptc Triple		Ash1l	1	0	0	NO	NO	YES	NO	NO	NO	NO
Fam53c	Ptc Triple		Asph	1	0	0	NO	NO	YES	NO	NO	NO	NO
Fam55b	Ptc Triple		Ass1	1	0	0	NO	NO	YES	NO	NO	NO	NO
Fam5b	Ptc Triple		Asxl3	1	0	0	NO	NO	YES	NO	NO	NO	NO
Fam5c	Ptc Triple		Atad1	1	0	0	NO	NO	YES	NO	NO	NO	NO
Fam60a	Ptc Triple		Atg10	1	0	0	NO	NO	YES	NO	NO	NO	NO
Fam63b	Ptc Triple		Atg16l1	1	0	0	NO	NO	YES	NO	NO	NO	NO
Fam65b	Ptc Triple		Atg2a	1	0	0	NO	NO	YES	NO	NO	NO	NO
Fam69a	Ptc Triple		Atg4c	1	0	0	NO	NO	YES	NO	NO	NO	NO
Fam70a	Ptc Triple		Atg5	1	0	0	NO	NO	YES	NO	NO	NO	NO
Fam71f1	Ptc Triple		Atl2	1	0	0	NO	NO	YES	NO	NO	NO	NO
Fam78a	Ptc Triple		Atl3	1	0	0	NO	NO	YES	NO	NO	NO	NO
Fam78b	Ptc Triple		Atp11a	1	0	0	NO	NO	YES	NO	NO	NO	NO
Fam82a1	Ptc Triple		Atp11b	1	0	0	NO	NO	YES	NO	NO	NO	NO
Fam83b	Ptc Triple		Atp13a5	1	0	0	NO	NO	YES	NO	NO	NO	NO
Fam83h	Ptc Triple		Atp1a1	1	0	0	NO	NO	YES	NO	NO	NO	NO
Fam84a	Ptc Triple		Atp1b4	1	0	0	NO	NO	YES	NO	NO	NO	NO
Fam98a	Ptc Triple		Atp2a2	1	0	0	NO	NO	YES	NO	NO	NO	NO
Fancl	Ptc Triple		Atp2b1	1	0	0	NO	NO	YES	NO	NO	NO	NO
Fap	Ptc Triple		Atp5b	1	0	0	NO	NO	YES	NO	NO	NO	NO
Far1	Ptc Triple		Atp5g1	1	0	0	NO	NO	YES	NO	NO	NO	NO
Fars2	Ptc Triple		Atp5g2	1	0	0	NO	NO	YES	NO	NO	NO	NO
Fasl	Ptc Triple		Atp5g3	1	0	0	NO	NO	YES	NO	NO	NO	NO
Fat2	Ptc Triple		Atp6ap1l	1	0	0	NO	NO	YES	NO	NO	NO	NO
Fbln1	Ptc Triple		Atp6ap2	1	0	0	NO	NO	YES	NO	NO	NO	NO
Fbn2	Ptc Triple		Atp6v1g3	1	0	0	NO	NO	YES	NO	NO	NO	NO
Fbrsl1	Ptc Triple		Atp8a1	1	0	0	NO	NO	YES	NO	NO	NO	NO
Fbxl3	Ptc Triple		Atp8a2	1	0	0	NO	NO	YES	NO	NO	NO	NO
Fbxl4	Ptc Triple		Atp8b4	1	0	0	NO	NO	YES	NO	NO	NO	NO
Fbxl7	Ptc Triple		Atp8b5	1	0	0	NO	NO	YES	NO	NO	NO	NO
Fbxo16	Ptc Triple		Atp9b	1	0	0	NO	NO	YES	NO	NO	NO	NO
Fbxo3	Ptc Triple		Atpbd4	1	0	0	NO	NO	YES	NO	NO	NO	NO
Fbxo41	Ptc Triple		Atrn	1	0	0	NO	NO	YES	NO	NO	NO	NO
Fbxo41	Ptc Triple		Atrnl1	1	0	0	NO	NO	YES	NO	NO	NO	NO
Fbxo46	Ptc Triple		Atxn10	1	0	0	NO	NO	YES	NO	NO	NO	NO
Fbxo6	Ptc Triple		Atxn1l	1	0	0	NO	NO	YES	NO	NO	NO	NO
Fbxo8	Ptc Triple		Atxn7	1	0	0	NO	NO	YES	NO	NO	NO	NO
Fbxw15	Ptc Triple		Atxn7l3b	1	0	0	NO	NO	YES	NO	NO	NO	NO
Fbxw2	Ptc Triple		AU022754	1	0	0	NO	NO	YES	NO	NO	NO	NO
Fbxw4	Ptc Triple		AU022793	1	0	0	NO	NO	YES	NO	NO	NO	NO
Fbxw7	Ptc Triple		Auts2	1	0	0	NO	NO	YES	NO	NO	NO	NO
Fcho1	Ptc Triple		Aven	1	0	0	NO	NO	YES	NO	NO	NO	NO
Fcho2	Ptc Triple		Avil	1	0	0	NO	NO	YES	NO	NO	NO	NO
Fchsd2	Ptc Triple		Avl9	1	0	0	NO	NO	YES	NO	NO	NO	NO
Fdft1	Ptc Triple		Avpr1a	1	0	0	NO	NO	YES	NO	NO	NO	NO
Fdx1	Ptc Triple		AW209491	1	0	0	NO	NO	YES	NO	NO	NO	NO
Fdx1l	Ptc Triple		AW554918	1	0	0	NO	NO	YES	NO	NO	NO	NO
Ferd3l	Ptc Triple		Aym1	1	0	0	NO	NO	YES	NO	NO	NO	NO
Ffar2	Ptc Triple		B230118H07Rik	1	0	0	NO	NO	YES	NO	NO	NO	NO
Fgd2	Ptc Triple		B230206F22Rik	1	0	0	NO	NO	YES	NO	NO	NO	NO
Fgf1	Ptc Triple		B230209E15Rik	1	0	0	NO	NO	YES	NO	NO	NO	NO
Fgf10	Ptc Triple		B230319C09Rik	1	0	0	NO	NO	YES	NO	NO	NO	NO
Fgf12	Ptc Triple		B230323A14Rik	1	0	0	NO	NO	YES	NO	NO	NO	NO
Fgf14	Ptc Triple		B3galnt2	1	0	0	NO	NO	YES	NO	NO	NO	NO
Fgf5	Ptc Triple		B4galnt1	1	0	0	NO	NO	YES	NO	NO	NO	NO
Fgf6	Ptc Triple		B4galnt3	1	0	0	NO	NO	YES	NO	NO	NO	NO
Fgfbp1	Ptc Triple		B4galt2	1	0	0	NO	NO	YES	NO	NO	NO	NO
Fgfr1	Ptc Triple		B930007M17Rik	1	0	0	NO	NO	YES	NO	NO	NO	NO
Fgfr1op2	Ptc Triple		B930092H01Rik	1	0	0	NO	NO	YES	NO	NO	NO	NO
Fgfr2	Ptc Triple		Bahcc1	1	0	0	NO	NO	YES	NO	NO	NO	NO
Fggy	Ptc Triple		Bai3	1	0	0	NO	NO	YES	NO	NO	NO	NO
Fhit	Ptc Triple		Baiap2l1	1	0	0	NO	NO	YES	NO	NO	NO	NO
Fig4	Ptc Triple		Banf2	1	0	0	NO	NO	YES	NO	NO	NO	NO
Fign	Ptc Triple		Bank1	1	0	0	NO	NO	YES	NO	NO	NO	NO
Filip1	Ptc Triple		Barx1	1	0	0	NO	NO	YES	NO	NO	NO	NO
Filip1l	Ptc Triple		Barx2	1	0	0	NO	NO	YES	NO	NO	NO	NO
Fip1l1	Ptc Triple		Basp1	1	0	0	NO	NO	YES	NO	NO	NO	NO
Flrt2	Ptc Triple		Baz1b	1	0	0	NO	NO	YES	NO	NO	NO	NO
Fmn1	Ptc Triple		Baz2b	1	0	0	NO	NO	YES	NO	NO	NO	NO
Fmn2	Ptc Triple		BB019430	1	0	0	NO	NO	YES	NO	NO	NO	NO
Fmnl2	Ptc Triple		BB123696	1	0	0	NO	NO	YES	NO	NO	NO	NO
Fmo2	Ptc Triple		Bbox1	1	0	0	NO	NO	YES	NO	NO	NO	NO
Fnbp4	Ptc Triple		Bbs1	1	0	0	NO	NO	YES	NO	NO	NO	NO
Fndc1	Ptc Triple		Bbs4	1	0	0	NO	NO	YES	NO	NO	NO	NO
Fndc3b	Ptc Triple		Bbs9	1	0	0	NO	NO	YES	NO	NO	NO	NO
Fndc5	Ptc Triple		BC003266	1	0	0	NO	NO	YES	NO	NO	NO	NO
Fnip2	Ptc Triple		BC006965	1	0	0	NO	NO	YES	NO	NO	NO	NO
Foxb1	Ptc Triple		BC018507	1	0	0	NO	NO	YES	NO	NO	NO	NO
Foxb2	Ptc Triple		BC030476	1	0	0	NO	NO	YES	NO	NO	NO	NO
Foxd1	Ptc Triple		BC030500	1	0	0	NO	NO	YES	NO	NO	NO	NO
Foxd4	Ptc Triple		BC030870	1	0	0	NO	NO	YES	NO	NO	NO	NO
Foxe1	Ptc Triple		BC039966	1	0	0	NO	NO	YES	NO	NO	NO	NO
Foxf2	Ptc Triple		BC048502	1	0	0	NO	NO	YES	NO	NO	NO	NO
Foxj1	Ptc Triple		BC048507	1	0	0	NO	NO	YES	NO	NO	NO	NO
Foxj2	Ptc Triple		BC051142	1	0	0	NO	NO	YES	NO	NO	NO	NO
Foxn1	Ptc Triple		BC052040	1	0	0	NO	NO	YES	NO	NO	NO	NO
Foxn2	Ptc Triple		BC061194	1	0	0	NO	NO	YES	NO	NO	NO	NO
Foxn3	Ptc Triple		BC064078	1	0	0	NO	NO	YES	NO	NO	NO	NO
Foxn4	Ptc Triple		BC066135	1	0	0	NO	NO	YES	NO	NO	NO	NO
Foxo1	Ptc Triple		BC067068	1	0	0	NO	NO	YES	NO	NO	NO	NO
Foxo3	Ptc Triple		Bckdhb	1	0	0	NO	NO	YES	NO	NO	NO	NO
Foxo6	Ptc Triple		Bcl11b	1	0	0	NO	NO	YES	NO	NO	NO	NO
Foxp1	Ptc Triple		Bcl2a1d	1	0	0	NO	NO	YES	NO	NO	NO	NO
Foxp2	Ptc Triple		Bcl2l13	1	0	0	NO	NO	YES	NO	NO	NO	NO
Foxq1	Ptc Triple		Bcl2l14	1	0	0	NO	NO	YES	NO	NO	NO	NO
Foxr1	Ptc Triple		Bcl9	1	0	0	NO	NO	YES	NO	NO	NO	NO
Foxr2	Ptc Triple		Bcor	1	0	0	NO	NO	YES	NO	NO	NO	NO
Fras1	Ptc Triple		Bdh1	1	0	0	NO	NO	YES	NO	NO	NO	NO
Frmd3	Ptc Triple		Bdnf	1	0	0	NO	NO	YES	NO	NO	NO	NO
Frmd4a	Ptc Triple		Bdp1	1	0	0	NO	NO	YES	NO	NO	NO	NO
Frmd4b	Ptc Triple		Bfsp1	1	0	0	NO	NO	YES	NO	NO	NO	NO
Frmpd4	Ptc Triple		Bhlhe23	1	0	0	NO	NO	YES	NO	NO	NO	NO
Fry	Ptc Triple		Bid	1	0	0	NO	NO	YES	NO	NO	NO	NO
Fryl	Ptc Triple		Birc3	1	0	0	NO	NO	YES	NO	NO	NO	NO
Fst	Ptc Triple		Birc6	1	0	0	NO	NO	YES	NO	NO	NO	NO
Fstl4	Ptc Triple		Blm	1	0	0	NO	NO	YES	NO	NO	NO	NO
Fstl5	Ptc Triple		Blvrb	1	0	0	NO	NO	YES	NO	NO	NO	NO
Fto	Ptc Triple		Bmp15	1	0	0	NO	NO	YES	NO	NO	NO	NO
Fut10	Ptc Triple		Bmper	1	0	0	NO	NO	YES	NO	NO	NO	NO
Fut8	Ptc Triple		Bmpr1b	1	0	0	NO	NO	YES	NO	NO	NO	NO
Fut9	Ptc Triple		Bms1	1	0	0	NO	NO	YES	NO	NO	NO	NO
Fxr2	Ptc Triple		Bnip3l	1	0	0	NO	NO	YES	NO	NO	NO	NO
Fyn	Ptc Triple		Bod1	1	0	0	NO	NO	YES	NO	NO	NO	NO
Fzd1	Ptc Triple		Bpi	1	0	0	NO	NO	YES	NO	NO	NO	NO
Fzd10	Ptc Triple		Bpifa2e	1	0	0	NO	NO	YES	NO	NO	NO	NO
Fzd6	Ptc Triple		Bpifa3	1	0	0	NO	NO	YES	NO	NO	NO	NO
G3bp2	Ptc Triple		Bpifb1	1	0	0	NO	NO	YES	NO	NO	NO	NO
G630093K05Rik	Ptc Triple		Bptf	1	0	0	NO	NO	YES	NO	NO	NO	NO
G6pd2	Ptc Triple		Braf	1	0	0	NO	NO	YES	NO	NO	NO	NO
Gaa	Ptc Triple		Brd1	1	0	0	NO	NO	YES	NO	NO	NO	NO
Gab2	Ptc Triple		Brd3	1	0	0	NO	NO	YES	NO	NO	NO	NO
Gab3	Ptc Triple		Brd9	1	0	0	NO	NO	YES	NO	NO	NO	NO
Gabbr1	Ptc Triple		Brf1	1	0	0	NO	NO	YES	NO	NO	NO	NO
Gabbr2	Ptc Triple		Bri3	1	0	0	NO	NO	YES	NO	NO	NO	NO
Gabpb2	Ptc Triple		Brip1	1	0	0	NO	NO	YES	NO	NO	NO	NO
Gabra1	Ptc Triple		Brix1	1	0	0	NO	NO	YES	NO	NO	NO	NO
Gabrb2	Ptc Triple		Brsk1	1	0	0	NO	NO	YES	NO	NO	NO	NO
Gabrb3	Ptc Triple		Brsk2	1	0	0	NO	NO	YES	NO	NO	NO	NO
Gabrg2	Ptc Triple		Btaf1	1	0	0	NO	NO	YES	NO	NO	NO	NO
Gabrp	Ptc Triple		Btbd11	1	0	0	NO	NO	YES	NO	NO	NO	NO
Gabrr1	Ptc Triple		Btbd16	1	0	0	NO	NO	YES	NO	NO	NO	NO
Gad1	Ptc Triple		Btbd3	1	0	0	NO	NO	YES	NO	NO	NO	NO
Gadd45g	Ptc Triple		Btc	1	0	0	NO	NO	YES	NO	NO	NO	NO
Gadl1	Ptc Triple		Btf3	1	0	0	NO	NO	YES	NO	NO	NO	NO
Galm	Ptc Triple		Btg4	1	0	0	NO	NO	YES	NO	NO	NO	NO
Galnt1	Ptc Triple		Btn2a2	1	0	0	NO	NO	YES	NO	NO	NO	NO
Galnt12	Ptc Triple		Bub3	1	0	0	NO	NO	YES	NO	NO	NO	NO
Galnt13	Ptc Triple		C030016D13Rik	1	0	0	NO	NO	YES	NO	NO	NO	NO
Galnt14	Ptc Triple		C030046E11Rik	1	0	0	NO	NO	YES	NO	NO	NO	NO
Galnt2	Ptc Triple		C130026L21Rik	1	0	0	NO	NO	YES	NO	NO	NO	NO
Galnt7	Ptc Triple		C130050O18Rik	1	0	0	NO	NO	YES	NO	NO	NO	NO
Galnt9	Ptc Triple		C130060K24Rik	1	0	0	NO	NO	YES	NO	NO	NO	NO
Galntl1	Ptc Triple		C130071C03Rik	1	0	0	NO	NO	YES	NO	NO	NO	NO
Galntl2	Ptc Triple		C130080G10Rik	1	0	0	NO	NO	YES	NO	NO	NO	NO
Galntl6	Ptc Triple		C130083M11Rik	1	0	0	NO	NO	YES	NO	NO	NO	NO
Galr1	Ptc Triple		C1d	1	0	0	NO	NO	YES	NO	NO	NO	NO
Gan	Ptc Triple		C1ql2	1	0	0	NO	NO	YES	NO	NO	NO	NO
Gapt	Ptc Triple		C1ql3	1	0	0	NO	NO	YES	NO	NO	NO	NO
Gapvd1	Ptc Triple		C1qtnf7	1	0	0	NO	NO	YES	NO	NO	NO	NO
Garnl3	Ptc Triple		C230035I16Rik	1	0	0	NO	NO	YES	NO	NO	NO	NO
Gars	Ptc Triple		C230079O03	1	0	0	NO	NO	YES	NO	NO	NO	NO
Gas1	Ptc Triple		C330027C09Rik	1	0	0	NO	NO	YES	NO	NO	NO	NO
Gas7	Ptc Triple		C430002E04Rik	1	0	0	NO	NO	YES	NO	NO	NO	NO
Gata4	Ptc Triple		C630028M04Rik	1	0	0	NO	NO	YES	NO	NO	NO	NO
Gata6	Ptc Triple		C7	1	0	0	NO	NO	YES	NO	NO	NO	NO
Gatad1	Ptc Triple		C730027H18Rik	1	0	0	NO	NO	YES	NO	NO	NO	NO
Gatsl2	Ptc Triple		C77080	1	0	0	NO	NO	YES	NO	NO	NO	NO
Gbe1	Ptc Triple		C80913	1	0	0	NO	NO	YES	NO	NO	NO	NO
Gbp7	Ptc Triple		C8a	1	0	0	NO	NO	YES	NO	NO	NO	NO
Gc	Ptc Triple		Cabin1	1	0	0	NO	NO	YES	NO	NO	NO	NO
Gcap14	Ptc Triple		Cabp5	1	0	0	NO	NO	YES	NO	NO	NO	NO
Gcc2	Ptc Triple		Cacna1c	1	0	0	NO	NO	YES	NO	NO	NO	NO
Gcfc1	Ptc Triple		Cacna1d	1	0	0	NO	NO	YES	NO	NO	NO	NO
Gcnt2	Ptc Triple		Cacna1e	1	0	0	NO	NO	YES	NO	NO	NO	NO
Gcnt3	Ptc Triple		Cacna1g	1	0	0	NO	NO	YES	NO	NO	NO	NO
Gcom1	Ptc Triple		Cacna1h	1	0	0	NO	NO	YES	NO	NO	NO	NO
Gdi2	Ptc Triple		Cacna2d1	1	0	0	NO	NO	YES	NO	NO	NO	NO
Gdnf	Ptc Triple		Cacna2d3	1	0	0	NO	NO	YES	NO	NO	NO	NO
Gdpd2	Ptc Triple		Cadps	1	0	0	NO	NO	YES	NO	NO	NO	NO
Gem	Ptc Triple		Calcrl	1	0	0	NO	NO	YES	NO	NO	NO	NO
Gfod1	Ptc Triple		Cald1	1	0	0	NO	NO	YES	NO	NO	NO	NO
Gfra2	Ptc Triple		Calm2	1	0	0	NO	NO	YES	NO	NO	NO	NO
Ggh	Ptc Triple		Calm3	1	0	0	NO	NO	YES	NO	NO	NO	NO
Ggnbp1	Ptc Triple		Calm5	1	0	0	NO	NO	YES	NO	NO	NO	NO
Ggt1	Ptc Triple		Calml3	1	0	0	NO	NO	YES	NO	NO	NO	NO
Ggt5	Ptc Triple		Caln1	1	0	0	NO	NO	YES	NO	NO	NO	NO
Ggt7	Ptc Triple		Calu	1	0	0	NO	NO	YES	NO	NO	NO	NO
Gja1	Ptc Triple		Camk1	1	0	0	NO	NO	YES	NO	NO	NO	NO
Gja4	Ptc Triple		Camk1d	1	0	0	NO	NO	YES	NO	NO	NO	NO
Gja5	Ptc Triple		Camk2a	1	0	0	NO	NO	YES	NO	NO	NO	NO
Gjb3	Ptc Triple		Camk2g	1	0	0	NO	NO	YES	NO	NO	NO	NO
Gjb6	Ptc Triple		Camta1	1	0	0	NO	NO	YES	NO	NO	NO	NO
Glb1l3	Ptc Triple		Capn11	1	0	0	NO	NO	YES	NO	NO	NO	NO
Glcci1	Ptc Triple		Capn6	1	0	0	NO	NO	YES	NO	NO	NO	NO
Gli2	Ptc Triple		Capsl	1	0	0	NO	NO	YES	NO	NO	NO	NO
Gli3	Ptc Triple		Capza3	1	0	0	NO	NO	YES	NO	NO	NO	NO
Glis1	Ptc Triple		Car10	1	0	0	NO	NO	YES	NO	NO	NO	NO
Glis3	Ptc Triple		Car5a	1	0	0	NO	NO	YES	NO	NO	NO	NO
Glod4	Ptc Triple		Car8	1	0	0	NO	NO	YES	NO	NO	NO	NO
Glrx3	Ptc Triple		Card6	1	0	0	NO	NO	YES	NO	NO	NO	NO
Glrx5	Ptc Triple		Cars	1	0	0	NO	NO	YES	NO	NO	NO	NO
Glt28d2	Ptc Triple		Cartpt	1	0	0	NO	NO	YES	NO	NO	NO	NO
Glud1	Ptc Triple		Casc4	1	0	0	NO	NO	YES	NO	NO	NO	NO
Glyr1	Ptc Triple		Casc5	1	0	0	NO	NO	YES	NO	NO	NO	NO
Gm10125	Ptc Triple		Cask	1	0	0	NO	NO	YES	NO	NO	NO	NO
Gm10248	Ptc Triple		Casq2	1	0	0	NO	NO	YES	NO	NO	NO	NO
Gm10267	Ptc Triple		Catsperg2	1	0	0	NO	NO	YES	NO	NO	NO	NO
Gm10280	Ptc Triple		Cbara1	1	0	0	NO	NO	YES	NO	NO	NO	NO
Gm10416	Ptc Triple		Cbl	1	0	0	NO	NO	YES	NO	NO	NO	NO
Gm10432	Ptc Triple		Cbll1	1	0	0	NO	NO	YES	NO	NO	NO	NO
Gm10510	Ptc Triple		Cbln2	1	0	0	NO	NO	YES	NO	NO	NO	NO
Gm10637	Ptc Triple		Cbx5	1	0	0	NO	NO	YES	NO	NO	NO	NO
Gm10638	Ptc Triple		Ccbe1	1	0	0	NO	NO	YES	NO	NO	NO	NO
Gm10649	Ptc Triple		Ccdc104	1	0	0	NO	NO	YES	NO	NO	NO	NO
Gm10664	Ptc Triple		Ccdc109a	1	0	0	NO	NO	YES	NO	NO	NO	NO
Gm10745	Ptc Triple		Ccdc126	1	0	0	NO	NO	YES	NO	NO	NO	NO
Gm10767	Ptc Triple		Ccdc127	1	0	0	NO	NO	YES	NO	NO	NO	NO
Gm10804	Ptc Triple		Ccdc137	1	0	0	NO	NO	YES	NO	NO	NO	NO
Gm10845	Ptc Triple		Ccdc148	1	0	0	NO	NO	YES	NO	NO	NO	NO
Gm11346	Ptc Triple		Ccdc149	1	0	0	NO	NO	YES	NO	NO	NO	NO
Gm11351	Ptc Triple		Ccdc162	1	0	0	NO	NO	YES	NO	NO	NO	NO
Gm11468	Ptc Triple		Ccdc164	1	0	0	NO	NO	YES	NO	NO	NO	NO
Gm11818	Ptc Triple		Ccdc21	1	0	0	NO	NO	YES	NO	NO	NO	NO
Gm12159	Ptc Triple		Ccdc25	1	0	0	NO	NO	YES	NO	NO	NO	NO
Gm12505	Ptc Triple		Ccdc3	1	0	0	NO	NO	YES	NO	NO	NO	NO
Gm12633	Ptc Triple		Ccdc30	1	0	0	NO	NO	YES	NO	NO	NO	NO
Gm12886	Ptc Triple		Ccdc33	1	0	0	NO	NO	YES	NO	NO	NO	NO
Gm12942	Ptc Triple		Ccdc46	1	0	0	NO	NO	YES	NO	NO	NO	NO
Gm13152	Ptc Triple		Ccdc6	1	0	0	NO	NO	YES	NO	NO	NO	NO
Gm13498	Ptc Triple		Ccdc60	1	0	0	NO	NO	YES	NO	NO	NO	NO
Gm136	Ptc Triple		Ccdc64	1	0	0	NO	NO	YES	NO	NO	NO	NO
Gm13752	Ptc Triple		Ccdc69	1	0	0	NO	NO	YES	NO	NO	NO	NO
Gm14461	Ptc Triple		Ccdc7	1	0	0	NO	NO	YES	NO	NO	NO	NO
Gm14635	Ptc Triple		Ccdc84	1	0	0	NO	NO	YES	NO	NO	NO	NO
Gm15080	Ptc Triple		Ccdc85a	1	0	0	NO	NO	YES	NO	NO	NO	NO
Gm15408	Ptc Triple		Ccdc88a	1	0	0	NO	NO	YES	NO	NO	NO	NO
Gm15441	Ptc Triple		Ccdc9	1	0	0	NO	NO	YES	NO	NO	NO	NO
Gm156	Ptc Triple		Ccdc91	1	0	0	NO	NO	YES	NO	NO	NO	NO
Gm1574	Ptc Triple		Ccdc97	1	0	0	NO	NO	YES	NO	NO	NO	NO
Gm15800	Ptc Triple		Cckbr	1	0	0	NO	NO	YES	NO	NO	NO	NO
Gm15941	Ptc Triple		Ccl1	1	0	0	NO	NO	YES	NO	NO	NO	NO
Gm15987	Ptc Triple		Ccl25	1	0	0	NO	NO	YES	NO	NO	NO	NO
Gm1604b	Ptc Triple		Ccnb1	1	0	0	NO	NO	YES	NO	NO	NO	NO
Gm16445	Ptc Triple		Ccnb3	1	0	0	NO	NO	YES	NO	NO	NO	NO
Gm1653	Ptc Triple		Ccnd3	1	0	0	NO	NO	YES	NO	NO	NO	NO
Gm16551	Ptc Triple		Ccnh	1	0	0	NO	NO	YES	NO	NO	NO	NO
Gm16617	Ptc Triple		Ccnj	1	0	0	NO	NO	YES	NO	NO	NO	NO
Gm16677	Ptc Triple		Ccnjl	1	0	0	NO	NO	YES	NO	NO	NO	NO
Gm1673	Ptc Triple		Ccny	1	0	0	NO	NO	YES	NO	NO	NO	NO
Gm16796	Ptc Triple		Ccr3	1	0	0	NO	NO	YES	NO	NO	NO	NO
Gm16833	Ptc Triple		Ccr7	1	0	0	NO	NO	YES	NO	NO	NO	NO
Gm17296	Ptc Triple		Cd180	1	0	0	NO	NO	YES	NO	NO	NO	NO
Gm17384	Ptc Triple		Cd1d1	1	0	0	NO	NO	YES	NO	NO	NO	NO
Gm17745	Ptc Triple		Cd209e	1	0	0	NO	NO	YES	NO	NO	NO	NO
Gm18409	Ptc Triple		Cd209f	1	0	0	NO	NO	YES	NO	NO	NO	NO
Gm19303	Ptc Triple		Cd244	1	0	0	NO	NO	YES	NO	NO	NO	NO
Gm19461	Ptc Triple		Cd276	1	0	0	NO	NO	YES	NO	NO	NO	NO
Gm19522	Ptc Triple		Cd2ap	1	0	0	NO	NO	YES	NO	NO	NO	NO
Gm19589	Ptc Triple		Cd36	1	0	0	NO	NO	YES	NO	NO	NO	NO
Gm19689	Ptc Triple		Cd4	1	0	0	NO	NO	YES	NO	NO	NO	NO
Gm19782	Ptc Triple		Cd47	1	0	0	NO	NO	YES	NO	NO	NO	NO
Gm20110	Ptc Triple		Cd5l	1	0	0	NO	NO	YES	NO	NO	NO	NO
Gm20125	Ptc Triple		Cd6	1	0	0	NO	NO	YES	NO	NO	NO	NO
Gm20268	Ptc Triple		Cd8b1	1	0	0	NO	NO	YES	NO	NO	NO	NO
Gm20362	Ptc Triple		Cda	1	0	0	NO	NO	YES	NO	NO	NO	NO
Gm20516	Ptc Triple		Cdc14b	1	0	0	NO	NO	YES	NO	NO	NO	NO
Gm20554	Ptc Triple		Cdc42bpa	1	0	0	NO	NO	YES	NO	NO	NO	NO
Gm20581	Ptc Triple		Cdc42bpb	1	0	0	NO	NO	YES	NO	NO	NO	NO
Gm4262	Ptc Triple		Cdc42ep3	1	0	0	NO	NO	YES	NO	NO	NO	NO
Gm4312	Ptc Triple		Cdc42ep4	1	0	0	NO	NO	YES	NO	NO	NO	NO
Gm4736	Ptc Triple		Cdc42se2	1	0	0	NO	NO	YES	NO	NO	NO	NO
Gm4814	Ptc Triple		Cdc6	1	0	0	NO	NO	YES	NO	NO	NO	NO
Gm4847	Ptc Triple		Cdca2	1	0	0	NO	NO	YES	NO	NO	NO	NO
Gm4937	Ptc Triple		Cdca7	1	0	0	NO	NO	YES	NO	NO	NO	NO
Gm4975	Ptc Triple		Cdca7l	1	0	0	NO	NO	YES	NO	NO	NO	NO
Gm4980	Ptc Triple		Cdh10	1	0	0	NO	NO	YES	NO	NO	NO	NO
Gm5082	Ptc Triple		Cdh11	1	0	0	NO	NO	YES	NO	NO	NO	NO
Gm5083	Ptc Triple		Cdh12	1	0	0	NO	NO	YES	NO	NO	NO	NO
Gm5122	Ptc Triple		Cdh13	1	0	0	NO	NO	YES	NO	NO	NO	NO
Gm5126	Ptc Triple		Cdh18	1	0	0	NO	NO	YES	NO	NO	NO	NO
Gm514	Ptc Triple		Cdh2	1	0	0	NO	NO	YES	NO	NO	NO	NO
Gm5148	Ptc Triple		Cdh20	1	0	0	NO	NO	YES	NO	NO	NO	NO
Gm5334	Ptc Triple		Cdh3	1	0	0	NO	NO	YES	NO	NO	NO	NO
Gm5431	Ptc Triple		Cdh5	1	0	0	NO	NO	YES	NO	NO	NO	NO
Gm5468	Ptc Triple		Cdh8	1	0	0	NO	NO	YES	NO	NO	NO	NO
Gm5512	Ptc Triple		Cdh9	1	0	0	NO	NO	YES	NO	NO	NO	NO
Gm5567	Ptc Triple		Cdk5rap1	1	0	0	NO	NO	YES	NO	NO	NO	NO
Gm5607	Ptc Triple		Cdk6	1	0	0	NO	NO	YES	NO	NO	NO	NO
Gm5627	Ptc Triple		Cdk7	1	0	0	NO	NO	YES	NO	NO	NO	NO
Gm5712	Ptc Triple		Cdk8	1	0	0	NO	NO	YES	NO	NO	NO	NO
Gm5885	Ptc Triple		Cdkal1	1	0	0	NO	NO	YES	NO	NO	NO	NO
Gm5886	Ptc Triple		Cdkl3	1	0	0	NO	NO	YES	NO	NO	NO	NO
Gm606	Ptc Triple		Cdkn2aipnl	1	0	0	NO	NO	YES	NO	NO	NO	NO
Gm6150	Ptc Triple		Cdr2l	1	0	0	NO	NO	YES	NO	NO	NO	NO
Gm6260	Ptc Triple		Cdyl	1	0	0	NO	NO	YES	NO	NO	NO	NO
Gm628	Ptc Triple		Cdyl2	1	0	0	NO	NO	YES	NO	NO	NO	NO
Gm6320	Ptc Triple		Ceacam1	1	0	0	NO	NO	YES	NO	NO	NO	NO
Gm6639	Ptc Triple		Ceacam19	1	0	0	NO	NO	YES	NO	NO	NO	NO
Gm6793	Ptc Triple		Ceacam2	1	0	0	NO	NO	YES	NO	NO	NO	NO
Gm694	Ptc Triple		Cecr5	1	0	0	NO	NO	YES	NO	NO	NO	NO
Gm7008	Ptc Triple		Cela1	1	0	0	NO	NO	YES	NO	NO	NO	NO
Gm7854	Ptc Triple		Cela2a	1	0	0	NO	NO	YES	NO	NO	NO	NO
Gm8298	Ptc Triple		Celf4	1	0	0	NO	NO	YES	NO	NO	NO	NO
Gm839	Ptc Triple		Celsr2	1	0	0	NO	NO	YES	NO	NO	NO	NO
Gm8633	Ptc Triple		Cenpp	1	0	0	NO	NO	YES	NO	NO	NO	NO
Gm8773	Ptc Triple		Cep120	1	0	0	NO	NO	YES	NO	NO	NO	NO
Gm8817	Ptc Triple		Cep135	1	0	0	NO	NO	YES	NO	NO	NO	NO
Gm960	Ptc Triple		Cep350	1	0	0	NO	NO	YES	NO	NO	NO	NO
Gm9731	Ptc Triple		Cerk	1	0	0	NO	NO	YES	NO	NO	NO	NO
Gm9766	Ptc Triple		Cetn3	1	0	0	NO	NO	YES	NO	NO	NO	NO
Gm9855	Ptc Triple		Cfdp1	1	0	0	NO	NO	YES	NO	NO	NO	NO
Gm9871	Ptc Triple		Cfh	1	0	0	NO	NO	YES	NO	NO	NO	NO
Gm9958	Ptc Triple		Cfl2	1	0	0	NO	NO	YES	NO	NO	NO	NO
Gmds	Ptc Triple		Ch25h	1	0	0	NO	NO	YES	NO	NO	NO	NO
Gmeb2	Ptc Triple		Chaf1a	1	0	0	NO	NO	YES	NO	NO	NO	NO
Gmps	Ptc Triple		Chat	1	0	0	NO	NO	YES	NO	NO	NO	NO
Gna12	Ptc Triple		Chchd6	1	0	0	NO	NO	YES	NO	NO	NO	NO
Gnai1	Ptc Triple		Chd6	1	0	0	NO	NO	YES	NO	NO	NO	NO
Gnao1	Ptc Triple		Chga	1	0	0	NO	NO	YES	NO	NO	NO	NO
Gnas	Ptc Triple		Chic2	1	0	0	NO	NO	YES	NO	NO	NO	NO
Gnat3	Ptc Triple		Chl1	1	0	0	NO	NO	YES	NO	NO	NO	NO
Gnb1l	Ptc Triple		Chn1	1	0	0	NO	NO	YES	NO	NO	NO	NO
Gnb4	Ptc Triple		Chn2	1	0	0	NO	NO	YES	NO	NO	NO	NO
Gne	Ptc Triple		Chodl	1	0	0	NO	NO	YES	NO	NO	NO	NO
Gng11	Ptc Triple		Chordc1	1	0	0	NO	NO	YES	NO	NO	NO	NO
Gng3	Ptc Triple		Chpt1	1	0	0	NO	NO	YES	NO	NO	NO	NO
Gng4	Ptc Triple		Chrm2	1	0	0	NO	NO	YES	NO	NO	NO	NO
Gng8	Ptc Triple		Chrm3	1	0	0	NO	NO	YES	NO	NO	NO	NO
Gnpda2	Ptc Triple		Chrna10	1	0	0	NO	NO	YES	NO	NO	NO	NO
Golga1	Ptc Triple		Chst11	1	0	0	NO	NO	YES	NO	NO	NO	NO
Golga3	Ptc Triple		Chst14	1	0	0	NO	NO	YES	NO	NO	NO	NO
Golga7	Ptc Triple		Chst2	1	0	0	NO	NO	YES	NO	NO	NO	NO
Golim4	Ptc Triple		Chst7	1	0	0	NO	NO	YES	NO	NO	NO	NO
Golph3	Ptc Triple		Chst8	1	0	0	NO	NO	YES	NO	NO	NO	NO
Golt1b	Ptc Triple		Chsy3	1	0	0	NO	NO	YES	NO	NO	NO	NO
Gorasp1	Ptc Triple		Cib3	1	0	0	NO	NO	YES	NO	NO	NO	NO
Gp2	Ptc Triple		Cidea	1	0	0	NO	NO	YES	NO	NO	NO	NO
Gpatch2	Ptc Triple		Cinp	1	0	0	NO	NO	YES	NO	NO	NO	NO
Gpatch8	Ptc Triple		Cited4	1	0	0	NO	NO	YES	NO	NO	NO	NO
Gpbp1	Ptc Triple		Ckap4	1	0	0	NO	NO	YES	NO	NO	NO	NO
Gpc5	Ptc Triple		Ckb	1	0	0	NO	NO	YES	NO	NO	NO	NO
Gpc6	Ptc Triple		Clca1	1	0	0	NO	NO	YES	NO	NO	NO	NO
Gpld1	Ptc Triple		Clcf1	1	0	0	NO	NO	YES	NO	NO	NO	NO
Gpr1	Ptc Triple		Clcn3	1	0	0	NO	NO	YES	NO	NO	NO	NO
Gpr107	Ptc Triple		Clcn7	1	0	0	NO	NO	YES	NO	NO	NO	NO
Gpr12	Ptc Triple		Cldn1	1	0	0	NO	NO	YES	NO	NO	NO	NO
Gpr125	Ptc Triple		Cldn14	1	0	0	NO	NO	YES	NO	NO	NO	NO
Gpr128	Ptc Triple		Cldn23	1	0	0	NO	NO	YES	NO	NO	NO	NO
Gpr133	Ptc Triple		Clec2e	1	0	0	NO	NO	YES	NO	NO	NO	NO
Gpr137b-ps	Ptc Triple		Clec2l	1	0	0	NO	NO	YES	NO	NO	NO	NO
Gpr137c	Ptc Triple		Clec4e	1	0	0	NO	NO	YES	NO	NO	NO	NO
Gpr141	Ptc Triple		Clic4	1	0	0	NO	NO	YES	NO	NO	NO	NO
Gpr158	Ptc Triple		Clic5	1	0	0	NO	NO	YES	NO	NO	NO	NO
Gpr173	Ptc Triple		Clic6	1	0	0	NO	NO	YES	NO	NO	NO	NO
Gpr37	Ptc Triple		Clint1	1	0	0	NO	NO	YES	NO	NO	NO	NO
Gpr37l1	Ptc Triple		Clip2	1	0	0	NO	NO	YES	NO	NO	NO	NO
Gpr39	Ptc Triple		Clock	1	0	0	NO	NO	YES	NO	NO	NO	NO
Gpr6	Ptc Triple		Clrn1	1	0	0	NO	NO	YES	NO	NO	NO	NO
Gpr65	Ptc Triple		Clstn2	1	0	0	NO	NO	YES	NO	NO	NO	NO
Gpr85	Ptc Triple		Clstn3	1	0	0	NO	NO	YES	NO	NO	NO	NO
Gpr98	Ptc Triple		Cmah	1	0	0	NO	NO	YES	NO	NO	NO	NO
Gprin3	Ptc Triple		Cmklr1	1	0	0	NO	NO	YES	NO	NO	NO	NO
Gpsm1	Ptc Triple		Cmtm2a	1	0	0	NO	NO	YES	NO	NO	NO	NO
Gpt2	Ptc Triple		Cnga1	1	0	0	NO	NO	YES	NO	NO	NO	NO
Gpx5	Ptc Triple		Cnga2	1	0	0	NO	NO	YES	NO	NO	NO	NO
Gpx6	Ptc Triple		Cngb3	1	0	0	NO	NO	YES	NO	NO	NO	NO
Gramd1b	Ptc Triple		Cnnm4	1	0	0	NO	NO	YES	NO	NO	NO	NO
Grb10	Ptc Triple		Cnot1	1	0	0	NO	NO	YES	NO	NO	NO	NO
Greb1l	Ptc Triple		Cnot2	1	0	0	NO	NO	YES	NO	NO	NO	NO
Grhl2	Ptc Triple		Cnot6	1	0	0	NO	NO	YES	NO	NO	NO	NO
Gria2	Ptc Triple		Cnot6l	1	0	0	NO	NO	YES	NO	NO	NO	NO
Gria3	Ptc Triple		Cnpy1	1	0	0	NO	NO	YES	NO	NO	NO	NO
Gria4	Ptc Triple		Cnst	1	0	0	NO	NO	YES	NO	NO	NO	NO
Grid1	Ptc Triple		Cntn1	1	0	0	NO	NO	YES	NO	NO	NO	NO
Grid2	Ptc Triple		Cntn4	1	0	0	NO	NO	YES	NO	NO	NO	NO
Grik1	Ptc Triple		Cntn5	1	0	0	NO	NO	YES	NO	NO	NO	NO
Grik2	Ptc Triple		Cntn6	1	0	0	NO	NO	YES	NO	NO	NO	NO
Grik4	Ptc Triple		Cntnap2	1	0	0	NO	NO	YES	NO	NO	NO	NO
Grin1	Ptc Triple		Cntnap3	1	0	0	NO	NO	YES	NO	NO	NO	NO
Grin2a	Ptc Triple		Cntnap4	1	0	0	NO	NO	YES	NO	NO	NO	NO
Grin2d	Ptc Triple		Cntnap5a	1	0	0	NO	NO	YES	NO	NO	NO	NO
Grin3a	Ptc Triple		Cntnap5b	1	0	0	NO	NO	YES	NO	NO	NO	NO
Grip1	Ptc Triple		Cntnap5c	1	0	0	NO	NO	YES	NO	NO	NO	NO
Grk5	Ptc Triple		Cobl	2	0	0	NO	NO	YES	NO	NO	NO	NO
Grk6	Ptc Triple		Cog4	1	0	0	NO	NO	YES	NO	NO	NO	NO
Grm1	Ptc Triple		Col15a1	1	0	0	NO	NO	YES	NO	NO	NO	NO
Grm2	Ptc Triple		Col17a1	1	0	0	NO	NO	YES	NO	NO	NO	NO
Grm4	Ptc Triple		Col19a1	1	0	0	NO	NO	YES	NO	NO	NO	NO
Grm5	Ptc Triple		Col22a1	1	0	0	NO	NO	YES	NO	NO	NO	NO
Grm7	Ptc Triple		Col24a1	1	0	0	NO	NO	YES	NO	NO	NO	NO
Grm8	Ptc Triple		Col2a1	1	0	0	NO	NO	YES	NO	NO	NO	NO
Grn	Ptc Triple		Col4a1	1	0	0	NO	NO	YES	NO	NO	NO	NO
Grp	Ptc Triple		Col4a2	1	0	0	NO	NO	YES	NO	NO	NO	NO
Grpr	Ptc Triple		Col4a3bp	1	0	0	NO	NO	YES	NO	NO	NO	NO
Grsf1	Ptc Triple		Col6a3	1	0	0	NO	NO	YES	NO	NO	NO	NO
Grxcr1	Ptc Triple		Col6a5	1	0	0	NO	NO	YES	NO	NO	NO	NO
Grxcr2	Ptc Triple		Col6a6	1	0	0	NO	NO	YES	NO	NO	NO	NO
Gsc	Ptc Triple		Colec11	1	0	0	NO	NO	YES	NO	NO	NO	NO
Gsdmc	Ptc Triple		Commd9	1	0	0	NO	NO	YES	NO	NO	NO	NO
Gse1	Ptc Triple		Copg2	1	0	0	NO	NO	YES	NO	NO	NO	NO
Gsg1	Ptc Triple		Cops2	1	0	0	NO	NO	YES	NO	NO	NO	NO
Gsg1l	Ptc Triple		Coq10b	1	0	0	NO	NO	YES	NO	NO	NO	NO
Gsk3b	Ptc Triple		Coq2	1	0	0	NO	NO	YES	NO	NO	NO	NO
Gstm3	Ptc Triple		Coro2b	1	0	0	NO	NO	YES	NO	NO	NO	NO
Gucy1a3	Ptc Triple		Cox6a1	1	0	0	NO	NO	YES	NO	NO	NO	NO
Gucy1b2	Ptc Triple		Cox6b2	1	0	0	NO	NO	YES	NO	NO	NO	NO
Gucy2c	Ptc Triple		Cox7c	1	0	0	NO	NO	YES	NO	NO	NO	NO
Guf1	Ptc Triple		Cpeb2	1	0	0	NO	NO	YES	NO	NO	NO	NO
Gyg	Ptc Triple		Cpn2	1	0	0	NO	NO	YES	NO	NO	NO	NO
Gyltl1b	Ptc Triple		Cpne3	1	0	0	NO	NO	YES	NO	NO	NO	NO
Gypa	Ptc Triple		Cpne8	1	0	0	NO	NO	YES	NO	NO	NO	NO
Gypc	Ptc Triple		Cps1	1	0	0	NO	NO	YES	NO	NO	NO	NO
Gzma	Ptc Triple		Cpsf3	1	0	0	NO	NO	YES	NO	NO	NO	NO
H13	Ptc Triple		Cpsf6	1	0	0	NO	NO	YES	NO	NO	NO	NO
H2afv	Ptc Triple		Cpsf7	1	0	0	NO	NO	YES	NO	NO	NO	NO
H3f3a	Ptc Triple		Cpxm2	1	0	0	NO	NO	YES	NO	NO	NO	NO
H60c	Ptc Triple		Cpz	1	0	0	NO	NO	YES	NO	NO	NO	NO
Haao	Ptc Triple		Cr1l	1	0	0	NO	NO	YES	NO	NO	NO	NO
Habp4	Ptc Triple		Crabp2	1	0	0	NO	NO	YES	NO	NO	NO	NO
Hace1	Ptc Triple		Cradd	1	0	0	NO	NO	YES	NO	NO	NO	NO
Hand1	Ptc Triple		Crb1	1	0	0	NO	NO	YES	NO	NO	NO	NO
Hao1	Ptc Triple		Crb2	1	0	0	NO	NO	YES	NO	NO	NO	NO
Hap1	Ptc Triple		Crbn	1	0	0	NO	NO	YES	NO	NO	NO	NO
Hapln1	Ptc Triple		Creb5	1	0	0	NO	NO	YES	NO	NO	NO	NO
Haus2	Ptc Triple		Crebbp	1	0	0	NO	NO	YES	NO	NO	NO	NO
Hcls1	Ptc Triple		Crem	1	0	0	NO	NO	YES	NO	NO	NO	NO
Hcn1	Ptc Triple		Crhbp	1	0	0	NO	NO	YES	NO	NO	NO	NO
Hcrtr2	Ptc Triple		Crhr1	1	0	0	NO	NO	YES	NO	NO	NO	NO
Hdac11	Ptc Triple		Crhr2	1	0	0	NO	NO	YES	NO	NO	NO	NO
Hdac5	Ptc Triple		Crkl	1	0	0	NO	NO	YES	NO	NO	NO	NO
Hdac9	Ptc Triple		Crmp1	1	0	0	NO	NO	YES	NO	NO	NO	NO
Hddc2	Ptc Triple		Crtac1	1	0	0	NO	NO	YES	NO	NO	NO	NO
Hdgfl1	Ptc Triple		Crtc3	1	0	0	NO	NO	YES	NO	NO	NO	NO
Heatr7b2	Ptc Triple		Cryaa	1	0	0	NO	NO	YES	NO	NO	NO	NO
Heca	Ptc Triple		Crybg3	1	0	0	NO	NO	YES	NO	NO	NO	NO
Hectd1	Ptc Triple		Csda	1	0	0	NO	NO	YES	NO	NO	NO	NO
Hecw1	Ptc Triple		Cse1l	1	0	0	NO	NO	YES	NO	NO	NO	NO
Hecw2	Ptc Triple		Csgalnact1	1	0	0	NO	NO	YES	NO	NO	NO	NO
Helb	Ptc Triple		Csmd3	1	0	0	NO	NO	YES	NO	NO	NO	NO
Heph	Ptc Triple		Csnk1e	1	0	0	NO	NO	YES	NO	NO	NO	NO
Herc2	Ptc Triple		Csnk2a1	1	0	0	NO	NO	YES	NO	NO	NO	NO
Herc4	Ptc Triple		Csnka2ip	1	0	0	NO	NO	YES	NO	NO	NO	NO
Herpud2	Ptc Triple		Cspg5	1	0	0	NO	NO	YES	NO	NO	NO	NO
Hes1	Ptc Triple		Cspp1	1	0	0	NO	NO	YES	NO	NO	NO	NO
Hexim1	Ptc Triple		Csrnp3	1	0	0	NO	NO	YES	NO	NO	NO	NO
Hey1	Ptc Triple		Cst10	1	0	0	NO	NO	YES	NO	NO	NO	NO
Hfe	Ptc Triple		Cst7	1	0	0	NO	NO	YES	NO	NO	NO	NO
Hfm1	Ptc Triple		Cstf3	1	0	0	NO	NO	YES	NO	NO	NO	NO
Hgd	Ptc Triple		Ctbp2	1	0	0	NO	NO	YES	NO	NO	NO	NO
Hgf	Ptc Triple		Ctdspl	1	0	0	NO	NO	YES	NO	NO	NO	NO
Hhip	Ptc Triple		Ctgf	1	0	0	NO	NO	YES	NO	NO	NO	NO
Hibadh	Ptc Triple		Ctif	1	0	0	NO	NO	YES	NO	NO	NO	NO
Hif1an	Ptc Triple		Ctnna1	1	0	0	NO	NO	YES	NO	NO	NO	NO
Hilpda	Ptc Triple		Ctnna2	1	0	0	NO	NO	YES	NO	NO	NO	NO
Hip1	Ptc Triple		Ctnnb1	1	0	0	NO	NO	YES	NO	NO	NO	NO
Hipk1	Ptc Triple		Ctnnbl1	1	0	0	NO	NO	YES	NO	NO	NO	NO
Hipk2	Ptc Triple		Ctnnd1	1	0	0	NO	NO	YES	NO	NO	NO	NO
Hist1h1a	Ptc Triple		Ctps	1	0	0	NO	NO	YES	NO	NO	NO	NO
Hist1h2ba	Ptc Triple		Cts3	1	0	0	NO	NO	YES	NO	NO	NO	NO
Hist1h2be	Ptc Triple		Cts7	1	0	0	NO	NO	YES	NO	NO	NO	NO
Hist1h2bj	Ptc Triple		Ctsc	1	0	0	NO	NO	YES	NO	NO	NO	NO
Hist1h3e	Ptc Triple		Ctsj	1	0	0	NO	NO	YES	NO	NO	NO	NO
Hist3h2a	Ptc Triple		Ctsll3	1	0	0	NO	NO	YES	NO	NO	NO	NO
Hivep1	Ptc Triple		Ctsm	1	0	0	NO	NO	YES	NO	NO	NO	NO
Hivep2	Ptc Triple		Ctsq	1	0	0	NO	NO	YES	NO	NO	NO	NO
Hivep3	Ptc Triple		Cttnbp2	1	0	0	NO	NO	YES	NO	NO	NO	NO
Hk3	Ptc Triple		Cul2	1	0	0	NO	NO	YES	NO	NO	NO	NO
Hmcn1	Ptc Triple		Cux2	1	0	0	NO	NO	YES	NO	NO	NO	NO
Hmgcr	Ptc Triple		Cwc22	1	0	0	NO	NO	YES	NO	NO	NO	NO
Hmgxb4	Ptc Triple		Cwh43	1	0	0	NO	NO	YES	NO	NO	NO	NO
Hnf1a	Ptc Triple		Cxadr	1	0	0	NO	NO	YES	NO	NO	NO	NO
Hnrnpd	Ptc Triple		Cxcl12	1	0	0	NO	NO	YES	NO	NO	NO	NO
Hnrnpf	Ptc Triple		Cxcr5	1	0	0	NO	NO	YES	NO	NO	NO	NO
Hnrnpu	Ptc Triple		Cyb5b	1	0	0	NO	NO	YES	NO	NO	NO	NO
Hnrnpul1	Ptc Triple		Cybb	1	0	0	NO	NO	YES	NO	NO	NO	NO
Hnrnpul2	Ptc Triple		Cycs	1	0	0	NO	NO	YES	NO	NO	NO	NO
Homer1	Ptc Triple		Cylc2	1	0	0	NO	NO	YES	NO	NO	NO	NO
Hormad2	Ptc Triple		Cyp1b1	1	0	0	NO	NO	YES	NO	NO	NO	NO
Hoxc4	Ptc Triple		Cyp26b1	1	0	0	NO	NO	YES	NO	NO	NO	NO
Hoxd1	Ptc Triple		Cyp2c70	1	0	0	NO	NO	YES	NO	NO	NO	NO
Hpdl	Ptc Triple		Cyp2d37-ps	1	0	0	NO	NO	YES	NO	NO	NO	NO
Hpgds	Ptc Triple		Cyp3a57	1	0	0	NO	NO	YES	NO	NO	NO	NO
Hps5	Ptc Triple		Cyp4b1	1	0	0	NO	NO	YES	NO	NO	NO	NO
Hpse2	Ptc Triple		Cyp51	1	0	0	NO	NO	YES	NO	NO	NO	NO
Hpx	Ptc Triple		Cyth3	1	0	0	NO	NO	YES	NO	NO	NO	NO
Hrasls5	Ptc Triple		D030024E09Rik	1	0	0	NO	NO	YES	NO	NO	NO	NO
Hs2st1	Ptc Triple		D0H4S114	1	0	0	NO	NO	YES	NO	NO	NO	NO
Hs3st3a1	Ptc Triple		D10Bwg1379e	1	0	0	NO	NO	YES	NO	NO	NO	NO
Hs3st4	Ptc Triple		D10Wsu52e	1	0	0	NO	NO	YES	NO	NO	NO	NO
Hs3st5	Ptc Triple		D130009I18Rik	1	0	0	NO	NO	YES	NO	NO	NO	NO
Hs3st6	Ptc Triple		D130043K22Rik	1	0	0	NO	NO	YES	NO	NO	NO	NO
Hsd17b12	Ptc Triple		D16Ertd519e	2	0	0	NO	NO	YES	NO	NO	NO	NO
Hsd17b14	Ptc Triple		D18Ertd653e	1	0	0	NO	NO	YES	NO	NO	NO	NO
Hsd17b2	Ptc Triple		D1Ertd622e	1	0	0	NO	NO	YES	NO	NO	NO	NO
Hsd3b5	Ptc Triple		D2Wsu81e	1	0	0	NO	NO	YES	NO	NO	NO	NO
Hsf2bp	Ptc Triple		D330022K07Rik	1	0	0	NO	NO	YES	NO	NO	NO	NO
Hspa12a	Ptc Triple		D430041D05Rik	1	0	0	NO	NO	YES	NO	NO	NO	NO
Hspb1	Ptc Triple		D630003M21Rik	1	0	0	NO	NO	YES	NO	NO	NO	NO
Hspb8	Ptc Triple		D630037F22Rik	1	0	0	NO	NO	YES	NO	NO	NO	NO
Htr1a	Ptc Triple		D630045J12Rik	1	0	0	NO	NO	YES	NO	NO	NO	NO
Htr1f	Ptc Triple		D630045M09Rik	1	0	0	NO	NO	YES	NO	NO	NO	NO
Htr2c	Ptc Triple		D6Mm5e	1	0	0	NO	NO	YES	NO	NO	NO	NO
Htr3b	Ptc Triple		D6Wsu163e	1	0	0	NO	NO	YES	NO	NO	NO	NO
Htr4	Ptc Triple		D7Ertd443e	1	0	0	NO	NO	YES	NO	NO	NO	NO
Htra1	Ptc Triple		D830029L11	1	0	0	NO	NO	YES	NO	NO	NO	NO
Htra3	Ptc Triple		D930015E06Rik	1	0	0	NO	NO	YES	NO	NO	NO	NO
Htt	Ptc Triple		Daam1	1	0	0	NO	NO	YES	NO	NO	NO	NO
Hus1	Ptc Triple		Dab2ip	1	0	0	NO	NO	YES	NO	NO	NO	NO
[truncated: 3,360 more rows]

## Sheet: PtcSB Unique Insertions
35489
35854
36950
37315
37499
38046
38230
38595
38960
39141
0610007L01Rik
0610007P08Rik
0610010F05Rik
0610040F04Rik
0610043K17Rik
1110001A16Rik
1110003E01Rik
1110005A03Rik
1110012J17Rik
1110014N23Rik
1110034G24Rik
1110050K14Rik
1110051M20Rik
1110059M19Rik
1190002N15Rik
1190007I07Rik
1300014I06Rik
1600012F09Rik
1600021P15Rik
1700001G17Rik
1700001O22Rik
1700006A11Rik
1700007F19Rik
1700007G11Rik
1700008A04Rik
1700008I05Rik
1700010I02Rik
1700010J16Rik
1700010K23Rik
1700010M22Rik
1700011I03Rik
1700012D14Rik
1700012I11Rik
1700016H13Rik
1700018L02Rik
1700019M22Rik
1700020M21Rik
1700020O03Rik
1700022A22Rik
1700023F02Rik
1700023L04Rik
1700024F13Rik
1700024P04Rik
1700024P16Rik
1700025G04Rik
1700027D21Rik
1700027F09Rik
1700027H10Rik
1700028E10Rik
1700028M03Rik
1700028P14Rik
1700028P15Rik
1700029J03Rik
1700029N11Rik
1700030F04Rik
1700034F02Rik
1700040I03Rik
1700040N02Rik
1700044C05Rik
1700048M11Rik
1700049E15Rik
1700049E22Rik
1700057H15Rik
1700063D05Rik
1700066B17Rik
1700069L16Rik
1700069P05Rik
1700072O05Rik
1700080N15Rik
1700081L11Rik
1700085B03Rik
1700091E21Rik
1700094D03Rik
1700111N16Rik
1700112E06Rik
1700121N20Rik
1700123L14Rik
1810010D01Rik
1810012P15Rik
1810024B03Rik
1810065E05Rik
1810074P20Rik
2010109I03Rik
2010110P09Rik
2010111I01Rik
2010204K13Rik
2010321M09Rik
2210009G21Rik
2210010C17Rik
2210018M11Rik
2210404J11Rik
2210408F21Rik
2210408I21Rik
2310005E17Rik
2310007B03Rik
2310008H04Rik
2310015D24Rik
2310021P13Rik
2310046A06Rik
2310046K01Rik
2310050B05Rik
2410001C21Rik
2410002O22Rik
2410066E13Rik
2410127L17Rik
2610001J05Rik
2610005L07Rik
2610008E11Rik
2610019F03Rik
2610021K21Rik
2610034B18Rik
2610035D17Rik
2610203C20Rik
2610307P16Rik
2700054A10Rik
2700062C07Rik
2700078E11Rik
2700089I24Rik
2700097O09Rik
2810001G20Rik
2810002N01Rik
2810021B07Rik
2810049E08Rik
2810403A07Rik
2810403D21Rik
2810404M03Rik
2810429I04Rik
2810432L12Rik
2900041M22Rik
2900056M20Rik
2900079G21Rik
3000002C10Rik
3110021N24Rik
3110047P20Rik
3110052M02Rik
3110079O15Rik
3110082D06Rik
3110099E03Rik
3300002I08Rik
4632415L05Rik
4732490B19Rik
4831426I19Rik
4921504E06Rik
4921509C19Rik
4921509O07Rik
4921511M17Rik
4921515E04Rik
4921517D21Rik
4921524L21Rik
4921525B02Rik
4921528I01Rik
4921528O07Rik
4921531P14Rik
4921539E11Rik
4922501C03Rik
4922501L14Rik
4922502N22Rik
4930401C15Rik
4930412B13Rik
4930414N06Rik
4930415F15Rik
4930415L06Rik
4930420K17Rik
4930428D18Rik
4930429D17Rik
4930430F21Rik
4930431A04Rik
4930432K21Rik
4930441O14Rik
4930448I18Rik
4930452B06Rik
4930453H23Rik
4930453N24Rik
4930455J16Rik
4930458L03Rik
4930461G14Rik
4930465A12Rik
4930467E23Rik
4930467K11Rik
4930474G06Rik
4930474H20Rik
4930480G23Rik
4930486F22Rik
4930486L24Rik
4930503B20Rik
4930503E24Rik
4930503H13Rik
4930505A04Rik
4930506M07Rik
4930517E11Rik
4930518P08Rik
4930519F24Rik
4930520P13Rik
4930523C07Rik
4930523O13Rik
4930524O08Rik
4930525G20Rik
4930526L06Rik
4930527G23Rik
4930528P14Rik
4930529L06Rik
4930533P14Rik
4930539M17Rik
4930539N22Rik
4930548K13Rik
4930550L24Rik
4930556C24Rik
4930563D23Rik
4930564D02Rik
4930578C19Rik
4930578E11Rik
4930578I06Rik
4930584F24Rik
4930592I03Rik
4930598F16Rik
4931417E11Rik
4931429I11Rik
4932412H11Rik
4932414J04Rik
4932414N04Rik
4932418E24Rik
4932435O22Rik
4932438H23Rik
4932441B19Rik
4933400C23
4933400L20Rik
4933402C06Rik
4933402J07Rik
4933403F05Rik
4933406D12Rik
4933407L21Rik
4933411E08Rik
4933412E24Rik
4933412O06Rik
4933413L06Rik
4933422A05Rik
4933425H06Rik
4933425L06Rik
4933425O20Rik
4933427D06Rik
4933427D14Rik
4933427I22Rik
4933429K18Rik
4933431G14Rik
4933432B09Rik
4933433H22Rik
4933440J02Rik
5031414D18Rik
5031425E22Rik
5330426P16Rik
5430405G05Rik
5430419D17Rik
5430428K19Rik
5430434I15Rik
5530400C23Rik
5730405O15Rik
5730419I09Rik
5730420D15Rik
5730522E02Rik
5730590G19Rik
5830411N06Rik
5830416I19Rik
5830418K08Rik
5830418P13Rik
6030407O03Rik
6230409E13Rik
6330407J23Rik
6330545A04Rik
6330549D23Rik
6430527G18Rik
6430548M08Rik
6430573F11Rik
6430598A04Rik
6430704M03Rik
6530402F18Rik
6720456H20Rik
6820408C15Rik
7630403G23Rik
8030423J24Rik
8430410A17Rik
8430427H17Rik
8430437L04Rik
9130011E15Rik
9130014G24Rik
9130230L23Rik
9230110F15Rik
9230112D13Rik
9330111N05Rik
9330179D12Rik
9330182L06Rik
9430007A20Rik
9430020K01Rik
9430021M05Rik
9430076C15Rik
9430076G02Rik
9530003J23Rik
9530008L14Rik
9530036O11Rik
9530068E07Rik
9630028B13Rik
9830132P13
9930021J03Rik
A130040M12Rik
A230057D06Rik
A2m
A330023F24Rik
A330049N07Rik
A330050F15Rik
A330076H08Rik
A330093E20Rik
A330102I10Rik
A430107O13Rik
A530013C23Rik
A530016L24Rik
A530053G22Rik
A530072M11Rik
A530099J19Rik
A630066F11Rik
A730015I17
A730056A06Rik
A830018L16Rik
A830019L24Rik
A830082K12Rik
AA536875
AA960436
AA986860
AA987161
Aacs
Aadat
Aagab
Aard
Abca13
Abca15
Abcb11
Abcb7
Abcc1
Abcc4
Abcc9
Abcg2
Abhd5
Abhd6
Abhd8
Abi2
Abi3bp
Ablim2
Ablim3
Abo
Abpe
Acad9
Acap2
Acbd7
Accn5
Acot12
Acot7
Acoxl
Acsl1
Acta1
Actb
Actbl2
Actn4
Actr2
Acvr1
Acvr1c
Acyp2
Adam12
Adam2
Adam22
Adam32
Adam7
Adamts10
Adamts12
Adamts14
Adamts15
Adamts16
Adamts17
Adamts18
Adamts3
Adamts5
Adamts6
Adamts8
Adamts9
Adamtsl2
Adar
Adarb2
Adat1
Adcy1
Adcy2
Adcy3
Adcy8
Adcyap1
Add2
Adh7
Adipor2
Adk
Adm
Adm2
Adnp2
Adra1b
Adrb1
Adrb2
Adrm1
Adss
AF529169
Afap1
Afap1l1
Aff1
Aff2
Afg3l2
Agap1
Agbl1
Agfg1
Agfg2
Agk
Agmo
Agpat4
Ahdc1
Ahi1
Ahrr
AI197445
AI317395
AI427809
AI480653
AI504432
AI848100
Aifm3
Aim1
Aipl1
Airn
Ajap1
Ak1
Akap10
Akap13
Akap14
Akap7
Akr1b7
Akr1c12
Akr1c14
Akr1c18
Akr1c20
Akr1e1
Alb
Aldh1a1
Aldh1a2
Aldh1a3
Aldh8a1
Aldob
Alg6
Alk
Alox5
Alpk3
Als2cr12
Ambra1
Amn1
Amot
Amph
Amz2
Anapc1
Anapc10
Anapc2
Angel2
Angpt1
Angpt2
Angptl1
Ank1
Ankib1
Ankmy2
Ankra2
Ankrd13a
Ankrd13d
Ankrd22
Ankrd29
Ankrd32
Ankrd34b
Ankrd44
Ankrd46
Ankrd50
Ankrd55
Ankrd57
Ankrd7
Anks1
Anks1b
Ano2
Ano5
Antxr1
Antxr2
Anubl1
Ap1g1
Ap1m1
Ap2b1
Ap3b1
Apbb1
Apbb1ip
Apbb2
Api5
Apitd1
Apob
Apol6
Aqp4
Aqp9
Ar
Arap2
Arf2
Arg1
Arglu1
Arhgap10
Arhgap15
Arhgap21
Arhgap26
Arhgap32
Arhgap33
Arhgap42
Arhgap44
Arhgap5
Arhgdib
Arhgef10
Arhgef12
Arhgef17
Arhgef3
Arhgef6
Arid4b
Arid5b
Arih2
Arl8b
Armc1
Armc3
Armc4
Armc7
Armc9
Arntl
Arntl2
Arrb2
Arrdc3
Arsb
Arsi
Arsj
Art2a-ps
Arvcf
Asah2
Asap1
Asb5
Asb7
Asb9
Ascl3
Asgr1
Ash1l
Asph
Ass1
Asxl3
Atad1
Atg10
Atg16l1
Atg2a
Atg4c
Atg5
Atl2
Atl3
Atp11a
Atp11b
Atp13a5
Atp1a1
Atp1b4
Atp2a2
Atp2b1
Atp5b
Atp5g1
Atp5g2
Atp5g3
Atp6ap1l
Atp6ap2
Atp6v1g3
Atp8a1
Atp8a2
Atp8b4
Atp8b5
Atp9b
Atpbd4
Atrn
Atrnl1
Atxn10
Atxn1l
Atxn7
Atxn7l3b
AU022754
AU022793
Auts2
Aven
Avil
Avl9
Avpr1a
AW209491
AW554918
Aym1
B230118H07Rik
B230206F22Rik
B230209E15Rik
B230319C09Rik
B230323A14Rik
B3galnt2
B4galnt1
B4galnt3
B4galt2
B930007M17Rik
B930092H01Rik
Bahcc1
Bai3
Baiap2l1
Banf2
Bank1
Barx1
Barx2
Basp1
Baz1b
Baz2b
BB019430
BB123696
Bbox1
Bbs1
Bbs4
Bbs9
BC003266
BC006965
BC018507
BC030476
BC030500
BC030870
BC039966
BC048502
BC048507
BC051142
BC052040
BC061194
BC064078
BC066135
BC067068
Bckdhb
Bcl11b
Bcl2a1d
Bcl2l13
Bcl2l14
Bcl9
Bcor
Bdh1
Bdnf
Bdp1
Bfsp1
Bhlhe23
Bid
Birc3
Birc6
Blm
Blvrb
Bmp15
Bmper
Bmpr1b
Bms1
Bnip3l
Bod1
Bpi
Bpifa2e
Bpifa3
Bpifb1
Bptf
Braf
Brd1
Brd3
Brd9
Brf1
Bri3
Brip1
Brix1
Brsk1
Brsk2
Btaf1
Btbd11
Btbd16
Btbd3
Btc
Btf3
Btg4
Btn2a2
Bub3
C030016D13Rik
C030046E11Rik
C130026L21Rik
C130050O18Rik
C130060K24Rik
C130071C03Rik
C130080G10Rik
C130083M11Rik
C1d
C1ql2
C1ql3
C1qtnf7
C230035I16Rik
C230079O03
C330027C09Rik
C430002E04Rik
C630028M04Rik
C7
C730027H18Rik
C77080
C80913
C8a
Cabin1
Cabp5
Cacna1c
Cacna1d
Cacna1e
Cacna1g
Cacna1h
Cacna2d1
Cacna2d3
Cadps
Calcrl
Cald1
Calm2
Calm3
Calm5
Calml3
Caln1
Calu
Camk1
Camk1d
Camk2a
Camk2g
Camta1
Capn11
Capn6
Capsl
Capza3
Car10
Car5a
Car8
Card6
Cars
Cartpt
Casc4
Casc5
Cask
Casq2
Catsperg2
Cbara1
Cbl
Cbll1
Cbln2
Cbx5
Ccbe1
Ccdc104
Ccdc109a
Ccdc126
Ccdc127
Ccdc137
Ccdc148
Ccdc149
Ccdc162
Ccdc164
Ccdc21
Ccdc25
Ccdc3
Ccdc30
Ccdc33
Ccdc46
Ccdc6
Ccdc60
Ccdc64
Ccdc69
Ccdc7
Ccdc84
Ccdc85a
Ccdc88a
Ccdc9
Ccdc91
Ccdc97
Cckbr
Ccl1
Ccl25
Ccnb1
Ccnb3
Ccnd3
Ccnh
Ccnj
Ccnjl
Ccny
Ccr3
Ccr7
Cd180
Cd1d1
Cd209e
Cd209f
Cd244
Cd276
Cd2ap
Cd36
Cd4
Cd47
Cd5l
Cd6
Cd8b1
Cda
Cdc14b
Cdc42bpa
Cdc42bpb
Cdc42ep3
Cdc42ep4
Cdc42se2
Cdc6
Cdca2
Cdca7
Cdca7l
Cdh10
Cdh11
Cdh12
Cdh13
Cdh18
Cdh2
Cdh20
Cdh3
Cdh5
Cdh8
Cdh9
Cdk5rap1
Cdk6
Cdk7
Cdk8
Cdkal1
Cdkl3
Cdkn2aipnl
Cdr2l
Cdyl
Cdyl2
Ceacam1
Ceacam19
Ceacam2
Cecr5
Cela1
Cela2a
Celf4
Celsr2
Cenpp
Cep120
Cep135
Cep350
Cerk
Cetn3
Cfdp1
Cfh
Cfl2
Ch25h
Chaf1a
Chat
Chchd6
Chd6
Chga
Chic2
Chl1
Chn1
Chn2
Chodl
Chordc1
Chpt1
Chrm2
Chrm3
Chrna10
Chst11
Chst14
Chst2
Chst7
Chst8
Chsy3
Cib3
Cidea
Cinp
Cited4
Ckap4
Ckb
Clca1
Clcf1
Clcn3
Clcn7
Cldn1
Cldn14
Cldn23
Clec2e
Clec2l
Clec4e
Clic4
Clic5
Clic6
Clint1
Clip2
Clock
Clrn1
Clstn2
Clstn3
Cmah
Cmklr1
Cmtm2a
Cnga1
Cnga2
Cngb3
Cnnm4
Cnot1
Cnot2
Cnot6
Cnot6l
Cnpy1
Cnst
Cntn1
Cntn4
Cntn5
Cntn6
Cntnap2
Cntnap3
Cntnap4
Cntnap5a
Cntnap5b
Cntnap5c
Cobl
Cog4
Col15a1
Col17a1
Col19a1
Col22a1
Col24a1
Col2a1
Col4a1
Col4a2
Col4a3bp
Col6a3
Col6a5
Col6a6
Colec11
Commd9
Copg2
Cops2
Coq10b
Coq2
Coro2b
Cox6a1
Cox6b2
Cox7c
Cpeb2
Cpn2
Cpne3
Cpne8
Cps1
Cpsf3
Cpsf6
Cpsf7
Cpxm2
Cpz
Cr1l
Crabp2
Cradd
Crb1
Crb2
Crbn
Creb5
Crebbp
Crem
Crhbp
Crhr1
Crhr2
Crkl
Crmp1
Crtac1
Crtc3
Cryaa
Crybg3
Csda
Cse1l
Csgalnact1
Csmd3
Csnk1e
Csnk2a1
Csnka2ip
Cspg5
Cspp1
Csrnp3
Cst10
Cst7
Cstf3
Ctbp2
Ctdspl
Ctgf
Ctif
Ctnna1
Ctnna2
Ctnnb1
Ctnnbl1
Ctnnd1
Ctps
Cts3
Cts7
Ctsc
Ctsj
Ctsll3
Ctsm
Ctsq
Cttnbp2
Cul2
Cux2
Cwc22
Cwh43
Cxadr
Cxcl12
Cxcr5
Cyb5b
Cybb
Cycs
Cylc2
Cyp1b1
Cyp26b1
Cyp2c70
Cyp2d37-ps
Cyp3a57
Cyp4b1
Cyp51
Cyth3
D030024E09Rik
D0H4S114
D10Bwg1379e
D10Wsu52e
D130009I18Rik
D130043K22Rik
D16Ertd519e
D18Ertd653e
D1Ertd622e
D2Wsu81e
D330022K07Rik
D430041D05Rik
D630003M21Rik
D630037F22Rik
D630045J12Rik
D630045M09Rik
D6Mm5e
D6Wsu163e
D7Ertd443e
D830029L11
D930015E06Rik
Daam1
Dab2ip
Dact1
Dagla
Daglb
Dao
Dapk1
Dapl1
Dapp1
Dars
Dcaf12
Dcaf13
Dcaf8
Dcakd
Dcbld1
Dcbld2
Dcc
Dcdc2a
Dcdc2c
Dclk1
Dclk2
Dcp1a
Dctd
Dcun1d4
Ddc
Ddhd1
Ddhd2
Ddi2
Ddr1
Ddx1
Ddx24
Ddx3x
Ddx42
Ddx59
Ddx6
Def6
Defb47
Degs2
Dennd1a
Dennd1c
Dennd2a
Dennd3
Depdc1a
Depdc1b
Derl1
Det1
Dffa
Dfna5
Dgkb
Dgkg
Dgki
Dhrs7
Dhrs9
Dhx29
Dhx33
Dhx9
Diap3
Dicer1
Dip2b
Dip2c
Dis3
Dis3l2
Dkk2
Dleu7
Dlg1
Dlg2
Dlg5
Dlgap1
Dlgap2
Dlst
Dmbx1
Dmd
Dmkn
Dmrt1
Dmrta2
Dmxl2
Dnahc1
Dnahc17
Dnahc2
Dnajc1
Dnajc5
Dnajc5b
Dner
Dnm3
Dnmbp
Dnmt3a
Doc2a
Dock3
Dock4
Dock5
Dock8
Dok5
Dok6
Dok7
Dopey1
Dopey2
Dpt
Dpy19l1
Dpy19l2
Dpyd
Dram1
Drd2
Drd5
Drosha
Dscam
Dscaml1
Dsg2
Dsg4
Dtl
Dtna
Dtnb
Dtnbp1
Dtx1
Dus2l
Dusp12
Dusp13
Dusp2
Dync1i1
Dync1i2
Dync2h1
Dynlrb1
Dynlrb2
Dynlt3
Dyrk2
E030003E18Rik
E030010A14Rik
E030019B06Rik
E130201H02Rik
E130203B14Rik
E130304I02Rik
E130307A14Rik
E130309D14Rik
E230016M11Rik
E2f6
E330009J07Rik
E330034G19Rik
Ebf2
Ebf4
Edar
Edaradd
Edc3
Edem3
Edf1
Edn1
Edn2
Ednra
Eed
Eef1e1
Eef2k
Eefsec
Efcab4b
Efha1
Efhb
Efhc2
Efhd1
Efna3
Efr3b
Egflam
Egfr
Ehd3
Ei24
Eif2b3
Eif2c1
Eif3a
Eif3e
Eif3f
Eif4e
Eif4e3
Eif4ebp2
Elavl1
Elavl3
Elk3
Ell2
Elmo1
Eln
Elovl2
Elovl5
Elovl6
Elp3
Elp4
Emb
Eml4
Eml5
Eml6
Emr4
En1
Enah
Enc1
Endod1
Enho
Enkur
Enoph1
Enox1
Enpp3
Entpd4
Entpd8
Eny2
Ep300
Ep400
Epas1
Epb4.1
Epb4.1l1
Epb4.1l2
Epb4.2
Epc1
Epdr1
Epha3
Epha6
Ephb6
Ephx2
Epor
Eps8
Eps8l3
Erap1
Erbb2ip
Erbb4
Erc1
Erc2
Ercc3
Ercc4
Ercc8
Erg
Erlec1
Ern1
Errfi1
Esco1
Esm1
Esrp1
Esrrb
Esrrg
Esx1
Esyt1
Etaa1
Etfdh
Etl4
Etv1
Etv5
Etv6
Evc2
Evi5
Exoc3
Exoc4
Exoc5
Exoc6
Exoc6b
Exosc8
Ext1
Extl1
Eya2
Ezr
F13a1
F2r
F2rl1
F8
F830016B08Rik
F830045P16Rik
Fads1
Fads2
Fads3
Faim2
Fam102a
Fam105b
Fam107a
Fam107b
Fam110b
Fam111a
Fam113b
Fam114a1
Fam115a
Fam115c
Fam120b
Fam122a
Fam129a
Fam13a
Fam13b
Fam13c
Fam155a
Fam160a1
Fam162a
Fam163a
Fam169b
Fam171a1
Fam171b
Fam174b
Fam176a
Fam179a
Fam181b
Fam184a
Fam189a1
Fam193a
Fam196a
Fam198a
Fam19a1
Fam19a2
Fam19a4
Fam19a5
Fam20c
Fam32a
Fam33a
Fam38b
Fam46c
Fam46d
Fam47a-ps
Fam49a
Fam53b
Fam53c
Fam55b
Fam5b
Fam5c
Fam63b
Fam65b
Fam69a
Fam70a
Fam71f1
Fam78a
Fam78b
Fam82a1
Fam83b
Fam83h
Fam84a
Fam98a
Fancl
Fap
Far1
Fasl
Fat2
Fbln1
Fbn2
Fbrsl1
Fbxl3
Fbxl4
Fbxo16
Fbxo3
Fbxo41
Fbxo46
Fbxo6
Fbxo8
Fbxw15
Fbxw2
Fbxw4
Fbxw7
Fcho1
Fcho2
Fchsd2
Fdft1
Fdx1
Fdx1l
Ferd3l
Ffar2
Fgd2
Fgf1
Fgf10
Fgf5
Fgf6
Fgfbp1
Fgfr1
Fgfr1op2
Fgfr2
Fggy
Fhit
Fig4
Fign
Filip1
Filip1l
Fip1l1
Flrt2
Fmn1
Fmn2
Fmnl2
Fmo2
Fnbp4
Fndc1
Fndc3b
Fndc5
Fnip2
Foxb1
Foxd1
Foxd4
Foxe1
Foxf2
Foxj1
Foxj2
Foxn1
Foxn2
Foxn4
Foxo1
Foxo3
Foxp1
Foxp2
Foxq1
Foxr1
Foxr2
Fras1
Frmd3
Frmd4b
Frmpd4
Fry
Fryl
Fst
Fstl5
Fto
Fut10
Fut8
Fxr2
Fzd1
Fzd10
Fzd6
G630093K05Rik
G6pd2
Gaa
Gab2
Gab3
Gabbr1
Gabpb2
Gabra1
Gabrb2
Gabrg2
Gabrp
Gabrr1
Gad1
Gadd45g
Gadl1
Galm
Galnt12
Galnt13
Galnt2
Galnt7
Galnt9
Galntl1
Galntl2
Galntl6
Galr1
Gan
Gapt
Gapvd1
Garnl3
Gars
Gas1
Gas7
Gata4
Gata6
Gatad1
Gatsl2
Gbe1
Gbp7
Gc
Gcap14
Gcc2
Gcfc1
Gcnt2
Gcnt3
Gcom1
Gdi2
Gdnf
Gdpd2
Gem
Gfod1
Gfra2
Ggh
Ggnbp1
Ggt1
Ggt5
Ggt7
Gja1
Gja5
Gjb3
Gjb6
Glb1l3
Glcci1
Gli2
Gli3
Glis1
Glis3
Glod4
Glrx3
Glrx5
Glt28d2
Glud1
Glyr1
Gm10125
Gm10248
Gm10267
Gm10280
Gm10416
Gm10432
Gm10510
Gm10637
Gm10638
Gm10649
Gm10664
Gm10767
Gm10804
Gm10845
Gm11346
Gm11351
Gm11468
Gm11818
Gm12159
Gm12505
Gm12633
Gm12886
Gm12942
Gm13152
Gm13498
Gm136
Gm13752
Gm15080
Gm15408
Gm15441
Gm156
Gm1574
Gm15800
Gm15941
Gm15987
Gm1604b
Gm16445
Gm1653
Gm16551
Gm16617
Gm16677
Gm1673
Gm16796
Gm16833
Gm17296
Gm17384
Gm17745
Gm18409
Gm19303
Gm19461
Gm19522
Gm19589
Gm19782
Gm20110
Gm20125
Gm20268
Gm20362
Gm20516
Gm20554
Gm20581
Gm4262
Gm4312
Gm4814
Gm4847
Gm4937
Gm4975
Gm4980
Gm5082
Gm5083
Gm5122
Gm5126
Gm514
Gm5148
Gm5431
Gm5468
Gm5512
Gm5567
Gm5607
Gm5627
Gm5712
Gm5885
Gm5886
Gm606
Gm6150
Gm6260
Gm628
Gm6320
Gm6639
Gm6793
Gm7008
Gm7854
Gm8298
Gm839
Gm8633
Gm8773
Gm8817
Gm960
Gm9731
Gm9766
Gm9855
Gm9958
Gmds
Gmeb2
Gmps
Gnai1
Gnao1
Gnas
Gnat3
Gnb1l
Gnb4
Gng11
Gng3
Gng4
Gng8
Gnpda2
Golga1
Golga3
Golga7
Golph3
Golt1b
Gorasp1
Gp2
Gpatch2
Gpatch8
Gpbp1
Gpc6
Gpld1
Gpr1
Gpr107
Gpr12
Gpr125
Gpr128
Gpr133
Gpr137b-ps
Gpr137c
Gpr141
Gpr158
Gpr173
Gpr37
Gpr37l1
Gpr39
Gpr6
Gpr65
Gpr85
Gpr98
Gprin3
Gpsm1
Gpt2
Gpx5
Gpx6
Gramd1b
Greb1l
Grhl2
Gria3
Gria4
Grid1
Grik1
Grik2
Grik4
Grin1
Grin2d
Grin3a
Grip1
Grk5
Grk6
Grm2
Grm4
Grm5
Grm7
Grm8
Grn
Grp
Grxcr1
Grxcr2
Gsc
Gsdmc
Gse1
Gsg1
Gsg1l
Gstm3
Gucy1a3
Gucy1b2
Gucy2c
Guf1
Gyg
Gyltl1b
Gypa
Gypc
Gzma
H13
H2afv
H3f3a
H60c
Haao
Habp4
Hand1
Hao1
Hap1
Hapln1
Haus2
Hcls1
Hcn1
Hcrtr2
Hdac11
Hdac5
Hddc2
Hdgfl1
Heatr7b2
Heca
Hectd1
Hecw1
Hecw2
Helb
Heph
Herc2
Herc4
Herpud2
Hexim1
Hey1
Hfe
Hfm1
Hgd
Hgf
Hhip
Hibadh
Hif1an
Hilpda
Hip1
Hipk1
Hipk2
Hist1h1a
Hist1h2ba
Hist1h2be
Hist1h2bj
Hist1h3e
Hist3h2a
Hivep1
Hk3
Hmcn1
Hmgcr
Hmgxb4
Hnf1a
Hnrnpd
Hnrnpu
Hnrnpul1
Hnrnpul2
Homer1
Hormad2
Hoxc4
Hoxd1
Hpgds
Hps5
Hpse2
Hpx
Hrasls5
Hs2st1
Hs3st3a1
Hs3st4
Hs3st5
Hs3st6
Hsd17b14
Hsd17b2
Hsd3b5
Hsf2bp
Hspa12a
Hspb1
Hspb8
Htr1a
Htr1f
Htr2c
Htr3b
Htr4
Htra1
Htra3
Htt
Hus1
I830077J02Rik
Iars
Id2
Ide
Idi2
Ifitm1
Ifrd1
Ift80
Igbp1b
Igf1
Igf1r
Igf2bp2
Igf2bp3
Igfbp2
Igfbp3
Igfbp6
Igsf10
Igsf21
Igsf3
Igsf9b
Igtp
Ikzf1
Ikzf5
Il10rb
Il13
Il17rd
Il18bp
Il1rapl1
Il1rapl2
Il1rl2
Il20rb
Il21
Il34
Il3ra
Il5ra
Il6ra
Il6st
Ilvbl
Immp2l
Impg1
Impg2
Ing2
Ing5
Inhba
Ino80
Ins1
Ins2
Insm1
Insm2
Insrr
Ints10
Ints3
Ipcef1
Ipmk
Ipo11
Ipo13
Ipo5
Ipw
Iqce
Iqgap2
Iqsec3
Iqub
Irak1bp1
Irak4
Ireb2
Irf2
Irf2bp2
Irgq
Irs1
Irs4
Irx1
Irx3
Irx4
Isca1
Isl1
Islr2
Ispd
Itga1
Itga11
Itga2
Itga4
Itga6
Itga8
Itgae
Itgax
Itgb1
Itgb3
Itgb3bp
Itih2
Itih5
Itpr1
Itpr2
Itsn1
Izumo2
Jag1
Jak1
Jakmip2
Jakmip3
Jam3
Jarid2
Jazf1
Jdp2
Jhdm1d
Jmjd1c
Jmjd7
Jmy
Jrk
Jun
Kat5
Katnal1
Katnb1
Kazn
Kbtbd13
Kbtbd2
Kbtbd8
Kcmf1
Kcna10
Kcna5
Kcna6
Kcnab1
Kcnb2
Kcnc2
Kcnd2
Kcng1
Kcng2
Kcnh1
Kcnip1
Kcnip3
Kcnj1
Kcnj12
Kcnj15
Kcnk10
Kcnk13
Kcnk9
Kcnma1
Kcnmb2
Kcnn2
Kcnq1ot1
Kcnt1
Kcnv1
Kctd1
Kctd8
Kdelc1
Kdm2b
Kdm3a
Kdm4b
Kdm6a
Khdrbs2
Khdrbs3
Kidins220
Kif12
Kif13a
Kif13b
Kif14
Kif18a
Kif19a
Kif26a
Kif27
Kif2a
Kif2c
Kif3b
Kif4-ps
Kif5b
Kir3dl2
Kirrel
Kirrel3
Kit
Kitl
Klf13
Klf5
Klf7
Klhdc10
Klhdc4
Klhdc7a
Klhl1
Klhl13
Klhl14
Klhl2
Klhl22
Klhl25
Klhl29
Klhl3
Klhl32
Klhl4
Klk9
Klra2
Klrb1a
Klrb1b
Klrb1f
Klre1
Kpna1
Kras
Krr1
Krt24
Krt33b
[truncated: 1,896 more rows]

## Sheet: SB Unique Insertions
38961
1190002F15Rik
3110082I17Rik
4930404H21Rik
4930565D16Rik
Aff4
BC096441
Bre
Ccdc88c
Ciapin1
Cog2
D730048J04Rik
Def8
Depdc5
Dlgap4
Fat4
Fbxw11
Flnb
Gltp
Gm12603
Gm829
Gpi1
Gpr83
Itfg1
Kcnk1
Map3k10
Mir124a-3
Myl9
Napa
Parvb
Pcp4
Plekhf2
Pou4f1
Ptpn3
Rapgef4
Rel
Rprml
Slc5a9
Snrpg
Srsf12
Tbcc
Tbcel
Tie1
Tnks2
Ubap2
Ube2b
Uevld
Vangl1
Zdhhc19
Zfp532
Znrf1

## Sheet: BMI1SB Unique Insertions
2	2	3	4	5	6	7
	# Insertions	# tumors with insertion	Frequeny of BMI triples with insertions	Same	Opposite	gCIS
Skint6	6	5	0.555556	3	3	Y
Gm12824	5	4	0.444444	3	2	Y
Tal2	3	3	0.333333	0	3	Y
Tle1	4	3	0.333333	3	1	0
Evl	3	2	0.222222	1	2	0
Pax7	3	2	0.222222	3	0	0
Ssbp3	3	2	0.222222	2	1	0
4921506M07Rik	2	2	0.222222	1	1	0
9830001H06Rik	2	2	0.222222	2	0	0
Akirin2	2	2	0.222222	0	2	0
Cnr1	2	2	0.222222	2	0	0
Dnajb6	2	2	0.222222	1	1	0
Fam154a	2	2	0.222222	0	2	0
Glra2	2	2	0.222222	0	2	0
Gm1968	2	2	0.222222	1	1	0
Jakmip1	2	2	0.222222	1	1	0
Lepr	2	2	0.222222	2	0	0
Lphn2	2	2	0.222222	1	1	0
Mir684-1	2	2	0.222222	2	0	0
Olfr275	2	2	0.222222	1	1	0
Rgs3	2	2	0.222222	2	0	0
Tfdp1	2	2	0.222222	0	2	0
Rybp	3	1	0.111111	1	2	0
1810063B07Rik	2	1	0.111111	1	1	0
4930448K20Rik	2	1	0.111111	2	0	0
4930595M18Rik	2	1	0.111111	0	2	0
Bmpr1a	2	1	0.111111	2	0	0
E130308A19Rik	2	1	0.111111	1	1	0
Fnbp1l	2	1	0.111111	2	0	0
Gtf2e1	2	1	0.111111	0	2	0
Ncapd2	2	1	0.111111	0	2	0
Ube2r2	2	1	0.111111	0	2	0
1700009N14Rik	1	1	0.111111	0	1	0
1700012A03Rik	1	1	0.111111	1	0	0
1700012P22Rik	1	1	0.111111	1	0	0
1700017B05Rik	1	1	0.111111	0	1	0
1700022I11Rik	1	1	0.111111	0	1	0
1700034K08Rik	1	1	0.111111	1	0	0
1700048O20Rik	1	1	0.111111	0	1	0
1700061F12Rik	1	1	0.111111	0	1	0
1700096K18Rik	1	1	0.111111	0	1	0
1810030N24Rik	1	1	0.111111	0	1	0
2010010A06Rik	1	1	0.111111	1	0	0
2010107G12Rik	1	1	0.111111	1	0	0
2210012G02Rik	1	1	0.111111	1	0	0
2210420H20Rik	1	1	0.111111	1	0	0
2310022A10Rik	1	1	0.111111	0	1	0
4930404A05Rik	1	1	0.111111	0	1	0
4930423M02Rik	1	1	0.111111	0	1	0
4930473A06Rik	1	1	0.111111	0	1	0
4930509K18Rik	1	1	0.111111	1	0	0
4930524C18Rik	1	1	0.111111	0	1	0
4930524E20Rik	1	1	0.111111	0	1	0
4930546K05Rik	1	1	0.111111	1	0	0
4930552P12Rik	1	1	0.111111	0	1	0
4931420L22Rik	1	1	0.111111	0	1	0
4932415M13Rik	1	1	0.111111	0	1	0
5133401N09Rik	1	1	0.111111	1	0	0
5730457N03Rik	1	1	0.111111	0	1	0
5830405N20Rik	1	1	0.111111	1	0	0
5830433M19Rik	1	1	0.111111	0	1	0
6030446N20Rik	1	1	0.111111	0	1	0
6030458C11Rik	1	1	0.111111	0	1	0
8430436N08Rik	1	1	0.111111	1	0	0
9130015A21Rik	1	1	0.111111	1	0	0
9430019J16Rik	1	1	0.111111	0	1	0
9530002B09Rik	1	1	0.111111	0	1	0
9530051G07Rik	1	1	0.111111	1	0	0
9930021D14Rik	1	1	0.111111	0	1	0
A230028O05Rik	1	1	0.111111	1	0	0
A230072E10Rik	1	1	0.111111	1	0	0
A630075F10Rik	1	1	0.111111	1	0	0
A730046J19Rik	1	1	0.111111	0	1	0
A830052D11Rik	1	1	0.111111	0	1	0
A930017M01Rik	1	1	0.111111	1	0	0
Abca1	1	1	0.111111	1	0	0
Abpd	1	1	0.111111	1	0	0
Aco1	1	1	0.111111	1	0	0
Acot11	1	1	0.111111	0	1	0
Acvr1b	1	1	0.111111	0	1	0
Adam11	1	1	0.111111	0	1	0
Adcy5	1	1	0.111111	1	0	0
Adra2a	1	1	0.111111	0	1	0
Agbl3	1	1	0.111111	1	0	0
Akr1a1	1	1	0.111111	1	0	0
Aldh4a1	1	1	0.111111	0	1	0
Alpk2	1	1	0.111111	1	0	0
Ankrd42	1	1	0.111111	1	0	0
Ankrd58	1	1	0.111111	1	0	0
Apc	1	1	0.111111	1	0	0
Appl2	1	1	0.111111	1	0	0
Aqp1	1	1	0.111111	0	1	0
Aqp3	1	1	0.111111	0	1	0
Arhgef40	1	1	0.111111	1	0	0
Arid2	1	1	0.111111	1	0	0
Armcx2	1	1	0.111111	0	1	0
Atg7	1	1	0.111111	1	0	0
Atp13a3	1	1	0.111111	1	0	0
Atp8b1	1	1	0.111111	0	1	0
Atr	1	1	0.111111	0	1	0
B020004J07Rik	1	1	0.111111	0	1	0
B4galt1	1	1	0.111111	0	1	0
Baiap2	1	1	0.111111	0	1	0
BC027231	1	1	0.111111	1	0	0
BC032203	1	1	0.111111	1	0	0
Bcar3	1	1	0.111111	1	0	0
Bcl2l11	1	1	0.111111	1	0	0
Bcl7a	1	1	0.111111	0	1	0
Bmp8a	1	1	0.111111	0	1	0
Bmx	1	1	0.111111	0	1	0
Bspry	1	1	0.111111	1	0	0
Bzw2	1	1	0.111111	1	0	0
C1qtnf2	1	1	0.111111	1	0	0
Cachd1	1	1	0.111111	1	0	0
Calhm1	1	1	0.111111	1	0	0
Calr4	1	1	0.111111	1	0	0
Camk2b	1	1	0.111111	0	1	0
Cat	1	1	0.111111	1	0	0
Cbfb	1	1	0.111111	1	0	0
Ccdc117	1	1	0.111111	0	1	0
Ccna1	1	1	0.111111	0	1	0
Ccpg1	1	1	0.111111	1	0	0
Cd164	1	1	0.111111	0	1	0
Cd22	1	1	0.111111	0	1	0
Cdc27	1	1	0.111111	1	0	0
Cdh17	1	1	0.111111	1	0	0
Cdkn2c	1	1	0.111111	0	1	0
Cebpg	1	1	0.111111	1	0	0
Cep57l1	1	1	0.111111	0	1	0
Cer1	1	1	0.111111	1	0	0
Ces5a	1	1	0.111111	1	0	0
Chchd7	1	1	0.111111	1	0	0
Chka	1	1	0.111111	0	1	0
Chmp5	1	1	0.111111	1	0	0
Chrna1	1	1	0.111111	1	0	0
Chrna4	1	1	0.111111	1	0	0
Chrnb1	1	1	0.111111	1	0	0
Cldn17	1	1	0.111111	0	1	0
Clpx	1	1	0.111111	0	1	0
Cltc	1	1	0.111111	0	1	0
Cmpk1	1	1	0.111111	1	0	0
Cnfn	1	1	0.111111	1	0	0
Cnot4	1	1	0.111111	0	1	0
Col23a1	1	1	0.111111	1	0	0
Cplx2	1	1	0.111111	0	1	0
Cpne5	1	1	0.111111	0	1	0
Cpt2	1	1	0.111111	0	1	0
Creb3l2	1	1	0.111111	0	1	0
Crim1	1	1	0.111111	1	0	0
Csnk1d	1	1	0.111111	0	1	0
Ctage5	1	1	0.111111	1	0	0
Cwc15	1	1	0.111111	1	0	0
Cyld	1	1	0.111111	1	0	0
Cyp2a22	1	1	0.111111	0	1	0
Cyp2j11	1	1	0.111111	1	0	0
Cyp39a1	1	1	0.111111	1	0	0
D11Wsu47e	1	1	0.111111	0	1	0
D4Bwg0951e	1	1	0.111111	0	1	0
D5Ertd579e	1	1	0.111111	0	1	0
D930007P13Rik	1	1	0.111111	1	0	0
Dach1	1	1	0.111111	1	0	0
Dach2	1	1	0.111111	0	1	0
Dcun1d1	1	1	0.111111	1	0	0
Defb8	1	1	0.111111	0	1	0
Dennd2c	1	1	0.111111	1	0	0
Dennd4a	1	1	0.111111	1	0	0
Dhx15	1	1	0.111111	0	1	0
Dip2a	1	1	0.111111	0	1	0
Dmrta1	1	1	0.111111	0	1	0
Dmrtb1	1	1	0.111111	1	0	0
Dnahc8	1	1	0.111111	1	0	0
Dnahc9	1	1	0.111111	1	0	0
Dnaic1	1	1	0.111111	1	0	0
Dnajb4	1	1	0.111111	1	0	0
Dnajc7	1	1	0.111111	0	1	0
Dock9	1	1	0.111111	0	1	0
Dusp16	1	1	0.111111	0	1	0
Dusp8	1	1	0.111111	1	0	0
Dvl3	1	1	0.111111	1	0	0
E230019M04Rik	1	1	0.111111	0	1	0
E2f8	1	1	0.111111	1	0	0
E330017L17Rik	1	1	0.111111	1	0	0
E430016F16Rik	1	1	0.111111	0	1	0
Eaf1	1	1	0.111111	0	1	0
Eci2	1	1	0.111111	1	0	0
Efcab7	1	1	0.111111	1	0	0
Efna5	1	1	0.111111	1	0	0
Eif2c2	1	1	0.111111	0	1	0
Emilin2	1	1	0.111111	1	0	0
Enpp7	1	1	0.111111	0	1	0
Epb4.1l4b	1	1	0.111111	1	0	0
Epha7	1	1	0.111111	1	0	0
Ephb2	1	1	0.111111	0	1	0
Ept1	1	1	0.111111	0	1	0
Erp44	1	1	0.111111	0	1	0
Ewsr1	1	1	0.111111	1	0	0
Exd2	1	1	0.111111	1	0	0
Fam126a	1	1	0.111111	1	0	0
Fam168a	1	1	0.111111	0	1	0
Fam188a	1	1	0.111111	0	1	0
Fam53a	1	1	0.111111	0	1	0
Fam65c	1	1	0.111111	0	1	0
Fam71e1	1	1	0.111111	1	0	0
Fam82b	1	1	0.111111	0	1	0
Fbxo11	1	1	0.111111	0	1	0
Fbxo38	1	1	0.111111	1	0	0
Fbxo4	1	1	0.111111	1	0	0
Fbxo42	1	1	0.111111	1	0	0
Fbxo47	1	1	0.111111	0	1	0
Fbxw24	1	1	0.111111	0	1	0
Fcrl5	1	1	0.111111	1	0	0
Fgd4	1	1	0.111111	0	1	0
Fgf23	1	1	0.111111	1	0	0
Fhl5	1	1	0.111111	0	1	0
Figf	1	1	0.111111	0	1	0
Fkbp15	1	1	0.111111	0	1	0
Fktn	1	1	0.111111	0	1	0
Fli1	1	1	0.111111	1	0	0
Fnip1	1	1	0.111111	1	0	0
Foxa2	1	1	0.111111	0	1	0
Frem1	1	1	0.111111	1	0	0
Frs2	1	1	0.111111	1	0	0
Fubp1	1	1	0.111111	0	1	0
Fxyd6	1	1	0.111111	1	0	0
Gabrg3	1	1	0.111111	1	0	0
Gbf1	1	1	0.111111	1	0	0
Gclc	1	1	0.111111	1	0	0
Gfra1	1	1	0.111111	1	0	0
Ghrhr	1	1	0.111111	0	1	0
Glis2	1	1	0.111111	1	0	0
Glra4	1	1	0.111111	1	0	0
Gltscr1	1	1	0.111111	0	1	0
Gm10584	1	1	0.111111	0	1	0
Gm10789	1	1	0.111111	0	1	0
Gm11487	1	1	0.111111	0	1	0
Gm13212	1	1	0.111111	1	0	0
Gm13247	1	1	0.111111	0	1	0
Gm14379	1	1	0.111111	1	0	0
Gm15104	1	1	0.111111	1	0	0
Gm19757	1	1	0.111111	0	1	0
Gm438	1	1	0.111111	1	0	0
Gm5127	1	1	0.111111	1	0	0
Gm5860	1	1	0.111111	1	0	0
Gm608	1	1	0.111111	1	0	0
Gm6213	1	1	0.111111	0	1	0
Gm765	1	1	0.111111	1	0	0
Gpam	1	1	0.111111	1	0	0
Gpm6b	1	1	0.111111	0	1	0
Gpr110	1	1	0.111111	0	1	0
Gpr114	1	1	0.111111	0	1	0
Gpr123	1	1	0.111111	0	1	0
Gpr176	1	1	0.111111	0	1	0
Gpr179	1	1	0.111111	0	1	0
Gramd4	1	1	0.111111	1	0	0
Gria1	1	1	0.111111	1	0	0
Grlf1	1	1	0.111111	0	1	0
Gsn	1	1	0.111111	1	0	0
Guca2b	1	1	0.111111	0	1	0
Gucy1a2	1	1	0.111111	1	0	0
Heatr3	1	1	0.111111	1	0	0
Heg1	1	1	0.111111	1	0	0
Higd1b	1	1	0.111111	0	1	0
Hlcs	1	1	0.111111	1	0	0
Hmgn3	1	1	0.111111	0	1	0
Hook1	1	1	0.111111	1	0	0
Hormad1	1	1	0.111111	1	0	0
Hrh2	1	1	0.111111	0	1	0
Hs3st2	1	1	0.111111	1	0	0
Hs6st2	1	1	0.111111	0	1	0
Hs6st3	1	1	0.111111	1	0	0
Hsdl2	1	1	0.111111	0	1	0
Hspa13	1	1	0.111111	0	1	0
Hspb11	1	1	0.111111	0	1	0
Hspg2	1	1	0.111111	1	0	0
Htr7	1	1	0.111111	0	1	0
Huwe1	1	1	0.111111	1	0	0
Ifna2	1	1	0.111111	0	1	0
Ifna9	1	1	0.111111	0	1	0
Ift74	1	1	0.111111	1	0	0
Igbp1	1	1	0.111111	1	0	0
Ikbkap	1	1	0.111111	1	0	0
Ikzf4	1	1	0.111111	1	0	0
Ints8	1	1	0.111111	0	1	0
Ip6k3	1	1	0.111111	1	0	0
Ippk	1	1	0.111111	1	0	0
Kat2b	1	1	0.111111	1	0	0
Kcnn3	1	1	0.111111	0	1	0
Khnyn	1	1	0.111111	0	1	0
Kif1b	1	1	0.111111	0	1	0
Kncn	1	1	0.111111	1	0	0
Kntc1	1	1	0.111111	1	0	0
Kpna3	1	1	0.111111	0	1	0
Krt5	1	1	0.111111	1	0	0
Krtap4-13	1	1	0.111111	1	0	0
Laptm4a	1	1	0.111111	0	1	0
Lass6	1	1	0.111111	0	1	0
Lca5l	1	1	0.111111	1	0	0
Ldb2	1	1	0.111111	1	0	0
Lgals7	1	1	0.111111	1	0	0
Lmx1b	1	1	0.111111	0	1	0
LOC434412	1	1	0.111111	1	0	0
Lrrc32	1	1	0.111111	0	1	0
Lrrc69	1	1	0.111111	1	0	0
Lsm14a	1	1	0.111111	1	0	0
Ly86	1	1	0.111111	0	1	0
Magee2	1	1	0.111111	1	0	0
Mbp	1	1	0.111111	0	1	0
Med14	1	1	0.111111	1	0	0
Med26	1	1	0.111111	1	0	0
Med4	1	1	0.111111	1	0	0
Metap1	1	1	0.111111	0	1	0
Mettl9	1	1	0.111111	0	1	0
Micall2	1	1	0.111111	0	1	0
Mier1	1	1	0.111111	0	1	0
Mir683-1	1	1	0.111111	1	0	0
Mir7b	1	1	0.111111	0	1	0
Mllt10	1	1	0.111111	1	0	0
Mmp16	1	1	0.111111	1	0	0
Mms22l	1	1	0.111111	0	1	0
Mospd4	1	1	0.111111	0	1	0
Mpped2	1	1	0.111111	0	1	0
Mrgprb3	1	1	0.111111	0	1	0
Mrpl3	1	1	0.111111	1	0	0
Msl3	1	1	0.111111	1	0	0
Mta3	1	1	0.111111	1	0	0
Mthfd2l	1	1	0.111111	1	0	0
Mx2	1	1	0.111111	1	0	0
Mxra7	1	1	0.111111	1	0	0
Myo18a	1	1	0.111111	1	0	0
Myom1	1	1	0.111111	0	1	0
Mysm1	1	1	0.111111	1	0	0
Ndufs4	1	1	0.111111	1	0	0
Nek10	1	1	0.111111	1	0	0
Ngb	1	1	0.111111	1	0	0
Nhlh2	1	1	0.111111	1	0	0
Nipsnap3b	1	1	0.111111	1	0	0
Nkpd1	1	1	0.111111	1	0	0
Nlrc5	1	1	0.111111	1	0	0
Nol6	1	1	0.111111	0	1	0
Nppa	1	1	0.111111	0	1	0
Nr0b2	1	1	0.111111	0	1	0
Nrg4	1	1	0.111111	0	1	0
Nrk	1	1	0.111111	1	0	0
Ogt	1	1	0.111111	1	0	0
Olfm1	1	1	0.111111	0	1	0
Olfr1123	1	1	0.111111	1	0	0
Olfr1324	1	1	0.111111	0	1	0
Olfr1371	1	1	0.111111	0	1	0
Olfr1402	1	1	0.111111	0	1	0
Olfr197	1	1	0.111111	0	1	0
Olfr267	1	1	0.111111	1	0	0
Olfr308	1	1	0.111111	1	0	0
Olfr802	1	1	0.111111	0	1	0
Osbpl9	1	1	0.111111	1	0	0
Osgin2	1	1	0.111111	1	0	0
Otud4	1	1	0.111111	1	0	0
Pabpc1	1	1	0.111111	1	0	0
Padi2	1	1	0.111111	1	0	0
Pak2	1	1	0.111111	1	0	0
Pappa	1	1	0.111111	0	1	0
Parp14	1	1	0.111111	1	0	0
Pate2	1	1	0.111111	1	0	0
Pcgf6	1	1	0.111111	0	1	0
Pcyt1a	1	1	0.111111	0	1	0
Pdcd6ip	1	1	0.111111	1	0	0
Pdha2	1	1	0.111111	1	0	0
Pdlim1	1	1	0.111111	1	0	0
Pdlim5	1	1	0.111111	1	0	0
Pebp4	1	1	0.111111	0	1	0
Phf15	1	1	0.111111	1	0	0
Phf7	1	1	0.111111	0	1	0
Pi4ka	1	1	0.111111	0	1	0
Pkdcc	1	1	0.111111	0	1	0
Pkp4	1	1	0.111111	1	0	0
Plaa	1	1	0.111111	1	0	0
Plekho2	1	1	0.111111	1	0	0
Plin2	1	1	0.111111	0	1	0
Pnpla3	1	1	0.111111	1	0	0
Polb	1	1	0.111111	0	1	0
Poln	1	1	0.111111	0	1	0
Pou4f2	1	1	0.111111	1	0	0
Ppl	1	1	0.111111	0	1	0
Ppp1r12c	1	1	0.111111	1	0	0
Ppp1r2	1	1	0.111111	1	0	0
Prickle1	1	1	0.111111	0	1	0
Prkcc	1	1	0.111111	0	1	0
Prkd3	1	1	0.111111	1	0	0
Prpf3	1	1	0.111111	1	0	0
Prr16	1	1	0.111111	0	1	0
Prr22	1	1	0.111111	1	0	0
Prx	1	1	0.111111	0	1	0
Psmb4	1	1	0.111111	0	1	0
Ptdss2	1	1	0.111111	1	0	0
Ptger2	1	1	0.111111	1	0	0
Ptk2b	1	1	0.111111	1	0	0
Ptplad2	1	1	0.111111	0	1	0
Ptpra	1	1	0.111111	0	1	0
Pvrl1	1	1	0.111111	1	0	0
Pvrl3	1	1	0.111111	1	0	0
Pwp1	1	1	0.111111	1	0	0
Ran	1	1	0.111111	0	1	0
Rbm33	1	1	0.111111	1	0	0
Rbms1	1	1	0.111111	1	0	0
Rcl1	1	1	0.111111	0	1	0
Rergl	1	1	0.111111	0	1	0
Rfc4	1	1	0.111111	1	0	0
Rftn1	1	1	0.111111	1	0	0
Rgs17	1	1	0.111111	0	1	0
Ric8b	1	1	0.111111	1	0	0
Rims3	1	1	0.111111	1	0	0
Rinl	1	1	0.111111	1	0	0
Rnf11	1	1	0.111111	1	0	0
Rnf144a	1	1	0.111111	1	0	0
Rps27l	1	1	0.111111	1	0	0
Rragc	1	1	0.111111	0	1	0
Rspo1	1	1	0.111111	0	1	0
Sbf2	1	1	0.111111	0	1	0
Scfd1	1	1	0.111111	0	1	0
Scn8a	1	1	0.111111	1	0	0
Serinc2	1	1	0.111111	1	0	0
Sertad1	1	1	0.111111	0	1	0
Sgsm3	1	1	0.111111	1	0	0
Sh3bp5	1	1	0.111111	1	0	0
Shank3	1	1	0.111111	1	0	0
Sigirr	1	1	0.111111	1	0	0
Skap1	1	1	0.111111	0	1	0
Skint10	1	1	0.111111	0	1	0
Skint5	1	1	0.111111	0	1	0
Slc10a6	1	1	0.111111	1	0	0
Slc12a2	1	1	0.111111	0	1	0
Slc16a7	1	1	0.111111	1	0	0
Slc22a21	1	1	0.111111	0	1	0
Slc30a8	1	1	0.111111	0	1	0
Slc31a1	1	1	0.111111	1	0	0
Slc35a1	1	1	0.111111	0	1	0
Slc36a3	1	1	0.111111	0	1	0
Slc4a5	1	1	0.111111	0	1	0
Slc5a8	1	1	0.111111	0	1	0
Slc7a13	1	1	0.111111	0	1	0
Slit2	1	1	0.111111	0	1	0
Slx4	1	1	0.111111	1	0	0
Smad2	1	1	0.111111	0	1	0
Smc3	1	1	0.111111	0	1	0
Smoc1	1	1	0.111111	0	1	0
Smr2	1	1	0.111111	1	0	0
Smyd1	1	1	0.111111	0	1	0
Snora35	1	1	0.111111	0	1	0
Sox1	1	1	0.111111	1	0	0
Spag9	1	1	0.111111	0	1	0
Spast	1	1	0.111111	1	0	0
Spata19	1	1	0.111111	0	1	0
Spata6	1	1	0.111111	1	0	0
Specc1	1	1	0.111111	1	0	0
Specc1l	1	1	0.111111	0	1	0
Speer4f	1	1	0.111111	0	1	0
Spic	1	1	0.111111	1	0	0
Spin1	1	1	0.111111	0	1	0
Srpk1	1	1	0.111111	0	1	0
Sssca1	1	1	0.111111	1	0	0
Stil	1	1	0.111111	0	1	0
Stmn4	1	1	0.111111	1	0	0
Stx12	1	1	0.111111	1	0	0
Sugp1	1	1	0.111111	0	1	0
Syngr1	1	1	0.111111	0	1	0
Tacc1	1	1	0.111111	0	1	0
Tapt1	1	1	0.111111	1	0	0
Taz	1	1	0.111111	0	1	0
Tceal1	1	1	0.111111	1	0	0
Tcerg1	1	1	0.111111	1	0	0
Tek	1	1	0.111111	1	0	0
Tgs1	1	1	0.111111	1	0	0
Tinag	1	1	0.111111	1	0	0
Tiparp	1	1	0.111111	0	1	0
Tjap1	1	1	0.111111	1	0	0
Tln1	1	1	0.111111	1	0	0
Tm2d1	1	1	0.111111	1	0	0
Tmcc1	1	1	0.111111	0	1	0
Tmed1	1	1	0.111111	0	1	0
Tmem106c	1	1	0.111111	1	0	0
Tmem144	1	1	0.111111	1	0	0
Tmem151a	1	1	0.111111	0	1	0
Tmem47	1	1	0.111111	0	1	0
Tmem64	1	1	0.111111	0	1	0
Tmem67	1	1	0.111111	1	0	0
Tmpo	1	1	0.111111	0	1	0
Tmsb4x	1	1	0.111111	1	0	0
Tnfrsf1b	1	1	0.111111	1	0	0
Tnpo1	1	1	0.111111	0	1	0
Topors	1	1	0.111111	0	1	0
Tpd52l1	1	1	0.111111	1	0	0
Trmt11	1	1	0.111111	0	1	0
Tspan14	1	1	0.111111	1	0	0
Tsr2	1	1	0.111111	0	1	0
Ttc35	1	1	0.111111	0	1	0
Tuba1a	1	1	0.111111	0	1	0
Tulp3	1	1	0.111111	1	0	0
Txndc12	1	1	0.111111	1	0	0
Txndc16	1	1	0.111111	1	0	0
Txndc5	1	1	0.111111	1	0	0
Txnrd3	1	1	0.111111	0	1	0
Ubap1	1	1	0.111111	0	1	0
Ube2d1	1	1	0.111111	1	0	0
Ube2j2	1	1	0.111111	0	1	0
Ubqln2	1	1	0.111111	0	1	0
Ubr5	1	1	0.111111	1	0	0
Ubxn10	1	1	0.111111	0	1	0
Ugt2b35	1	1	0.111111	0	1	0
Urgcp	1	1	0.111111	0	1	0
Usp6nl	1	1	0.111111	0	1	0
Veph1	1	1	0.111111	1	0	0
Vmn2r120	1	1	0.111111	1	0	0
Vmn2r4	1	1	0.111111	0	1	0
Vmn2r59	1	1	0.111111	1	0	0
Vmn2r60	1	1	0.111111	1	0	0
Vmn2r61	1	1	0.111111	0	1	0
Vps13d	1	1	0.111111	1	0	0
Wdr31	1	1	0.111111	0	1	0
Wdr96	1	1	0.111111	1	0	0
Whrn	1	1	0.111111	0	1	0
Wwc1	1	1	0.111111	0	1	0
Xirp2	1	1	0.111111	1	0	0
Xpo4	1	1	0.111111	0	1	0
Xrn1	1	1	0.111111	0	1	0
Yaf2	1	1	0.111111	0	1	0
Zbed4	1	1	0.111111	0	1	0
Zbtb16	1	1	0.111111	1	0	0
Zc3h12c	1	1	0.111111	0	1	0
Zfp442	1	1	0.111111	1	0	0
Zfp518a	1	1	0.111111	0	1	0
Zfp541	1	1	0.111111	1	0	0
Zfp709	1	1	0.111111	0	1	0
Zfp831	1	1	0.111111	1	0	0
Zfp867	1	1	0.111111	1	0	0
Zfp930	1	1	0.111111	1	0	0
Zmym3	1	1	0.111111	0	1	0
Zmym5	1	1	0.111111	1	0	0
Znrd1as	1	1	0.111111	1	0	0
Znrf3	1	1	0.111111	1	0	0
Zpbp	1	1	0.111111	1	0	0

## Sheet: BMI1SB and PtcSB - COMMON
2	2	3	4	5	6	7
	BMI1 SB Model							PTC SB MODEL
	# Insertions	# tumors with insertion	Frequeny of BMI triples with insertions	Same	Opposite	gCIS		# Insertions	# tumors with insertion	Frequeny of PTC triples with insertions	Same	Opposite	gCIS		FISHER (BMI1 vs PTC)
Agbl4	8	5	0.555556	3	5	0		7	7	0.189189					0.03877
Ptprd	8	5	0.555556	1	7	Y		4	4	0.108108					0.01011
Astn2	3	3	0.333333	2	1	0		1	1	0.027027					0.02259
Chd7	3	3	0.333333	1	2	Y		1	1	0.027027					0.02259
En2	3	3	0.333333	1	2	0		3	3	0.0810811					0.09476
Hivep3	3	3	0.333333	2	1	Y		6	5	0.135135					0.17619
Nell1	3	3	0.333333	2	1	0		2	2	0.0540541					0.044305
Zcchc7	3	3	0.333333	2	1	Y		1	1	0.027027					0.01981
A930011G23Rik	2	2	0.222222	2	0	0		2	2	0.0540541
Ank3	2	2	0.222222	2	0	0		3	3	0.0810811
Arid1a	2	2	0.222222	1	1	0		1	1	0.027027
Arid1b	2	2	0.222222	2	0	0		2	2	0.0540541
Arl15	2	2	0.222222	0	2	0		6	3	0.0810811
Bach2	2	2	0.222222	2	0	0		3	3	0.0810811
Cadm1	2	2	0.222222	2	0	0		4	4	0.108108
Col27a1	2	2	0.222222	2	0	0		4	4	0.108108
Ctcf	2	2	0.222222	1	1	0		1	1	0.027027
Ctnnd2	2	2	0.222222	2	0	0		7	4	0.108108
Diap2	2	2	0.222222	2	0	0		2	2	0.0540541
Faf1	2	2	0.222222	1	1	0		2	2	0.0540541
Foxo6	2	2	0.222222	0	2	0		1	1	0.027027
Gabbr2	2	2	0.222222	1	1	0		2	2	0.0540541
Gabrb3	2	2	0.222222	0	2	0		1	1	0.027027
Impad1	2	2	0.222222	1	1	0		1	1	0.027027
Ksr2	2	2	0.222222	2	0	0		1	1	0.027027
Larp4b	2	2	0.222222	2	0	0		1	1	0.027027
Lingo2	2	2	0.222222	1	1	0		2	2	0.0540541
Lrp1b	2	2	0.222222	0	2	0		6	5	0.135135
Mob3b	2	2	0.222222	2	0	0		1	1	0.027027
Negr1	2	2	0.222222	0	2	0		3	2	0.0540541
Park2	2	2	0.222222	1	1	0		6	6	0.162162
Plxna4	2	2	0.222222	1	1	0		5	5	0.135135
Pom121l12	2	2	0.222222	2	0	0		1	1	0.027027
Prdm2	2	2	0.222222	1	1	0		1	1	0.027027
Ptprm	2	2	0.222222	1	1	0		4	4	0.108108
Samd4	2	2	0.222222	2	0	0		1	1	0.027027
Scaf8	2	2	0.222222	2	0	0		1	1	0.027027
Scmh1	2	2	0.222222	1	1	0		1	1	0.027027
Sgcz	3	2	0.222222	1	2	0		5	4	0.108108
Sgpl1	2	2	0.222222	1	1	0		1	1	0.027027
Supt3h	2	2	0.222222	2	0	0		4	4	0.108108
Usp34	2	2	0.222222	2	0	0		1	1	0.027027
1600002D24Rik	1	1	0.111111	1	0	0		1	1	0.027027
1700020N01Rik	1	1	0.111111	0	1	0		1	1	0.027027
1700123O12Rik	1	1	0.111111	0	1	0		5	5	0.135135
2310002L09Rik	1	1	0.111111	1	0	0		1	1	0.027027
2410114N07Rik	1	1	0.111111	0	1	0		1	1	0.027027
4921511C10Rik	1	1	0.111111	0	1	0		2	2	0.0540541
4930402H24Rik	1	1	0.111111	1	0	0		1	1	0.027027
4930428G15Rik	1	1	0.111111	1	0	0		2	2	0.0540541
4930511E03Rik	1	1	0.111111	1	0	0		1	1	0.027027
4930593A02Rik	1	1	0.111111	1	0	0		1	1	0.027027
5031425F14Rik	1	1	0.111111	1	0	0		2	2	0.0540541
5033411D12Rik	1	1	0.111111	0	1	0		14	11	0.297297
5430437J10Rik	1	1	0.111111	1	0	0		2	2	0.0540541
Abcd3	1	1	0.111111	1	0	0		2	2	0.0540541
Abl1	1	1	0.111111	1	0	0		1	1	0.027027
Accn1	1	1	0.111111	1	0	0		4	4	0.108108
Adamtsl1	1	1	0.111111	1	0	0		1	1	0.027027
Agr3	1	1	0.111111	1	0	0		1	1	0.027027
Agtpbp1	1	1	0.111111	0	1	0		1	1	0.027027
AI314180	1	1	0.111111	1	0	0		1	1	0.027027
AI593442	1	1	0.111111	0	1	0		1	1	0.027027
Aig1	1	1	0.111111	0	1	0		2	2	0.0540541
Akap12	1	1	0.111111	1	0	0		1	1	0.027027
Akap6	1	1	0.111111	0	1	0		2	2	0.0540541
Alcam	1	1	0.111111	0	1	0		3	2	0.0540541
Aldoart1	2	1	0.111111	0	2	0		2	2	0.0540541
Alx4	1	1	0.111111	1	0	0		1	1	0.027027
Amfr	1	1	0.111111	1	0	0		1	1	0.027027
Ank	1	1	0.111111	1	0	0		1	1	0.027027
Ankhd1	1	1	0.111111	0	1	0		1	1	0.027027
Ankrd6	1	1	0.111111	0	1	0		1	1	0.027027
Ano1	1	1	0.111111	1	0	0		1	1	0.027027
Ano6	1	1	0.111111	0	1	0		2	1	0.027027
Anxa6	1	1	0.111111	0	1	0		1	1	0.027027
Aoah	1	1	0.111111	1	0	0		1	1	0.027027
Aplf	2	1	0.111111	1	1	0		1	1	0.027027
Arhgap24	1	1	0.111111	0	1	0		1	1	0.027027
Arhgef10l	1	1	0.111111	1	0	0		4	3	0.0810811
Arl4a	1	1	0.111111	1	0	0		1	1	0.027027
Asap2	1	1	0.111111	0	1	0		1	1	0.027027
Atp11c	1	1	0.111111	0	1	0		3	3	0.0810811
Atp2c1	1	1	0.111111	1	0	0		1	1	0.027027
Atxn7l1	1	1	0.111111	0	1	0		1	1	0.027027
Bace2	1	1	0.111111	1	0	0		1	1	0.027027
Bcl11a	1	1	0.111111	0	1	0		1	1	0.027027
Bnc2	1	1	0.111111	0	1	0		2	2	0.0540541
Brd4	1	1	0.111111	1	0	0		1	1	0.027027
Btbd9	1	1	0.111111	0	1	0		3	3	0.0810811
Btg1	1	1	0.111111	1	0	0		2	2	0.0540541
C1galt1	1	1	0.111111	0	1	0		1	1	0.027027
C230081A13Rik	1	1	0.111111	1	0	0		1	1	0.027027
Cabp2	1	1	0.111111	0	1	0		1	1	0.027027
Cacna1a	1	1	0.111111	0	1	0		3	3	0.0810811
Cadm2	1	1	0.111111	0	1	0		3	3	0.0810811
Capzb	1	1	0.111111	1	0	0		2	1	0.027027
Cblb	1	1	0.111111	0	1	0		5	3	0.0810811
Ccdc85c	1	1	0.111111	0	1	0		1	1	0.027027
Cd200r1	1	1	0.111111	1	0	0		1	1	0.027027
Cdh4	1	1	0.111111	0	1	0		2	2	0.0540541
Celf2	1	1	0.111111	0	1	0		9	3	0.0810811
Celsr1	1	1	0.111111	1	0	0		2	2	0.0540541
Cggbp1	1	1	0.111111	1	0	0		1	1	0.027027
Chchd3	1	1	0.111111	1	0	0		4	3	0.0810811
Chd9	1	1	0.111111	1	0	0		3	3	0.0810811
Chmp3	1	1	0.111111	1	0	0		1	1	0.027027
Chrdl1	1	1	0.111111	0	1	0		1	1	0.027027
Chst15	1	1	0.111111	1	0	0		1	1	0.027027
Clip1	1	1	0.111111	0	1	0		1	1	0.027027
Clvs1	1	1	0.111111	1	0	0		1	1	0.027027
Cntln	1	1	0.111111	0	1	0		1	1	0.027027
Cntn3	1	1	0.111111	1	0	0		3	3	0.0810811
Col13a1	1	1	0.111111	0	1	0		2	2	0.0540541
Col25a1	1	1	0.111111	1	0	0		2	2	0.0540541
Col6a4	1	1	0.111111	1	0	0		3	3	0.0810811
Csnk1g1	1	1	0.111111	1	0	0		1	1	0.027027
Ctnna3	1	1	0.111111	1	0	0		1	1	0.027027
Ctps2	1	1	0.111111	1	0	0		2	2	0.0540541
Cubn	1	1	0.111111	0	1	0		1	1	0.027027
Cul1	1	1	0.111111	0	1	0		2	2	0.0540541
Cwc27	1	1	0.111111	0	1	0		2	2	0.0540541
Cxxc5	1	1	0.111111	0	1	0		1	1	0.027027
Cyb5r4	1	1	0.111111	1	0	0		1	1	0.027027
Cylc1	1	1	0.111111	1	0	0		1	1	0.027027
D15Ertd621e	1	1	0.111111	0	1	0		1	1	0.027027
D930032P07Rik	1	1	0.111111	0	1	0		2	2	0.0540541
Dab1	1	1	0.111111	0	1	0		1	1	0.027027
Dennd4c	1	1	0.111111	0	1	0		1	1	0.027027
Dgcr8	1	1	0.111111	1	0	0		1	1	0.027027
Dlx6as2	1	1	0.111111	1	0	0		2	2	0.0540541
Dock1	1	1	0.111111	1	0	0		4	4	0.108108
Dpp6	1	1	0.111111	0	1	0		3	2	0.0540541
E130309F12Rik	1	1	0.111111	0	1	0		4	2	0.0540541
Ebf1	1	1	0.111111	0	1	0		2	2	0.0540541
Edem1	1	1	0.111111	1	0	0		1	1	0.027027
Edil3	1	1	0.111111	0	1	0		11	7	0.189189
Eepd1	1	1	0.111111	1	0	0		1	1	0.027027
Ehbp1	1	1	0.111111	0	1	0		2	1	0.027027
Elac2	1	1	0.111111	0	1	0		1	1	0.027027
Elavl2	1	1	0.111111	0	1	0		7	6	0.162162
Elp2	1	1	0.111111	1	0	0		2	2	0.0540541
Enox2	1	1	0.111111	0	1	0		3	2	0.0540541
Espn	1	1	0.111111	1	0	0		1	1	0.027027
Fam125b	1	1	0.111111	0	1	0		4	4	0.108108
Fam172a	1	1	0.111111	1	0	0		3	3	0.0810811
Fam190a	1	1	0.111111	0	1	0		5	5	0.135135
Fam60a	1	1	0.111111	1	0	0		1	1	0.027027
Fars2	1	1	0.111111	1	0	0		1	1	0.027027
Fbxl7	2	1	0.111111	0	2	0		1	1	0.027027
Fgf12	1	1	0.111111	0	1	0		1	1	0.027027
Fgf14	1	1	0.111111	1	0	0		1	1	0.027027
Foxb2	1	1	0.111111	0	1	0		1	1	0.027027
Foxn3	1	1	0.111111	0	1	0		2	2	0.0540541
Frmd4a	1	1	0.111111	0	1	0		2	2	0.0540541
Fstl4	2	1	0.111111	1	1	0		4	3	0.0810811
Fut9	1	1	0.111111	0	1	0		1	1	0.027027
G3bp2	1	1	0.111111	1	0	0		1	1	0.027027
Galnt1	1	1	0.111111	1	0	0		1	1	0.027027
Galnt14	1	1	0.111111	1	0	0		3	3	0.0810811
Gja4	1	1	0.111111	0	1	0		1	1	0.027027
Gm10745	1	1	0.111111	0	1	0		1	1	0.027027
Gm14461	1	1	0.111111	0	1	0		1	1	0.027027
Gm14635	1	1	0.111111	1	0	0		1	1	0.027027
Gm19689	1	1	0.111111	0	1	0		1	1	0.027027
Gm4736	1	1	0.111111	0	1	0		2	2	0.0540541
Gm5334	1	1	0.111111	1	0	0		2	2	0.0540541
Gm9871	1	1	0.111111	0	1	0		3	3	0.0810811
Gna12	1	1	0.111111	0	1	0		1	1	0.027027
Gne	1	1	0.111111	1	0	0		1	1	0.027027
Golim4	1	1	0.111111	1	0	0		1	1	0.027027
Gpc5	1	1	0.111111	1	0	0		6	5	0.135135
Grb10	1	1	0.111111	0	1	0		1	1	0.027027
Gria2	1	1	0.111111	1	0	0		1	1	0.027027
Grid2	1	1	0.111111	0	1	0		8	8	0.216216
Grin2a	1	1	0.111111	0	1	0		2	2	0.0540541
Grm1	1	1	0.111111	0	1	0		1	1	0.027027
Grpr	1	1	0.111111	1	0	0		1	1	0.027027
Grsf1	1	1	0.111111	0	1	0		1	1	0.027027
Gsk3b	1	1	0.111111	0	1	0		4	4	0.108108
Hace1	1	1	0.111111	0	1	0		1	1	0.027027
Hdac9	1	1	0.111111	0	1	0		3	2	0.0540541
Hes1	1	1	0.111111	1	0	0		1	1	0.027027
Hpdl	1	1	0.111111	0	1	0		1	1	0.027027
Hsd17b12	1	1	0.111111	1	0	0		2	1	0.027027
Il7r	1	1	0.111111	1	0	0		1	1	0.027027
Inadl	1	1	0.111111	1	0	0		2	2	0.0540541
Ints6	1	1	0.111111	0	1	0		1	1	0.027027
Invs	1	1	0.111111	0	1	0		1	1	0.027027
Iqsec1	1	1	0.111111	0	1	0		3	3	0.0810811
Kalrn	1	1	0.111111	1	0	0		5	5	0.135135
Kap	1	1	0.111111	1	0	0		1	1	0.027027
Kcnh7	2	1	0.111111	1	1	0		2	2	0.0540541
Kcnip4	1	1	0.111111	1	0	0		4	4	0.108108
Kcnj16	1	1	0.111111	1	0	0		3	2	0.0540541
Kcnq1	1	1	0.111111	1	0	0		1	1	0.027027
Kcnq3	2	1	0.111111	2	0	0		2	2	0.0540541
Kdm1a	1	1	0.111111	0	1	0		1	1	0.027027
Kdm4c	1	1	0.111111	1	0	0		1	1	0.027027
Klf12	1	1	0.111111	0	1	0		4	3	0.0810811
Klf4	1	1	0.111111	1	0	0		1	1	0.027027
Lactbl1	1	1	0.111111	1	0	0		1	1	0.027027
Lama3	1	1	0.111111	0	1	0		1	1	0.027027
Large	1	1	0.111111	1	0	0		1	1	0.027027
Lhfpl1	1	1	0.111111	0	1	0		1	1	0.027027
Lmo3	1	1	0.111111	0	1	0		1	1	0.027027
LOC624759	1	1	0.111111	0	1	0		2	2	0.0540541
Lrig1	1	1	0.111111	1	0	0		1	1	0.027027
Lrp8	1	1	0.111111	1	0	0		1	1	0.027027
Lrriq1	1	1	0.111111	1	0	0		1	1	0.027027
Macrod2	1	1	0.111111	0	1	0		3	3	0.0810811
Magi2	1	1	0.111111	1	0	0		5	4	0.108108
Mapkap1	1	1	0.111111	0	1	0		2	2	0.0540541
Me3	1	1	0.111111	1	0	0		1	1	0.027027
Mef2a	1	1	0.111111	1	0	0		2	2	0.0540541
Megf9	1	1	0.111111	1	0	0		1	1	0.027027
Meox2	1	1	0.111111	0	1	0		1	1	0.027027
Mirlet7i	1	1	0.111111	1	0	0		1	1	0.027027
Mitf	1	1	0.111111	0	1	0		4	4	0.108108
Mospd2	2	1	0.111111	1	1	0		2	2	0.0540541
Msh3	1	1	0.111111	1	0	0		2	2	0.0540541
Mtap7d1	1	1	0.111111	0	1	0		1	1	0.027027
Mtbp	1	1	0.111111	1	0	0		1	1	0.027027
Mtf2	1	1	0.111111	1	0	0		2	1	0.027027
Mup5	1	1	0.111111	1	0	0		1	1	0.027027
Myo1d	1	1	0.111111	1	0	0		3	3	0.0810811
N4bp2	1	1	0.111111	1	0	0		1	1	0.027027
Nav2	1	1	0.111111	1	0	0		4	4	0.108108
Ndufa9	1	1	0.111111	1	0	0		1	1	0.027027
Nedd4l	1	1	0.111111	0	1	0		2	2	0.0540541
Nell2	1	1	0.111111	1	0	0		1	1	0.027027
Nfatc2	1	1	0.111111	0	1	0		1	1	0.027027
Nfib	1	1	0.111111	1	0	0		1	1	0.027027
Nphp4	1	1	0.111111	1	0	0		1	1	0.027027
Npy2r	1	1	0.111111	1	0	0		1	1	0.027027
Nrxn1	1	1	0.111111	1	0	0		2	2	0.0540541
Nrxn3	1	1	0.111111	1	0	0		2	2	0.0540541
Nt5c2	1	1	0.111111	1	0	0		1	1	0.027027
Ntf3	1	1	0.111111	1	0	0		1	1	0.027027
Ntn1	1	1	0.111111	1	0	0		3	3	0.0810811
Ntsr2	1	1	0.111111	1	0	0		1	1	0.027027
Nubpl	1	1	0.111111	1	0	0		2	2	0.0540541
Nxph1	1	1	0.111111	1	0	0		1	1	0.027027
Odz4	2	1	0.111111	2	0	0		2	2	0.0540541
Olfr1115	1	1	0.111111	1	0	0		1	1	0.027027
Ophn1	1	1	0.111111	0	1	0		2	2	0.0540541
Oxct1	1	1	0.111111	0	1	0		2	2	0.0540541
P2rx7	1	1	0.111111	0	1	0		1	1	0.027027
Pah	1	1	0.111111	1	0	0		1	1	0.027027
Palm2	1	1	0.111111	0	1	0		2	2	0.0540541
Patl1	1	1	0.111111	1	0	0		1	1	0.027027
Pbrm1	1	1	0.111111	1	0	0		1	1	0.027027
Pcdh15	1	1	0.111111	1	0	0		5	5	0.135135
Pcdh7	1	1	0.111111	0	1	0		1	1	0.027027
Pclo	1	1	0.111111	1	0	0		2	2	0.0540541
Pcsk5	1	1	0.111111	0	1	0		3	3	0.0810811
Pde3b	1	1	0.111111	1	0	0		3	3	0.0810811
Pde9a	1	1	0.111111	0	1	0		1	1	0.027027
Pdzd2	1	1	0.111111	0	1	0		2	2	0.0540541
Pdzrn4	1	1	0.111111	0	1	0		2	1	0.027027
Phactr2	1	1	0.111111	1	0	0		2	2	0.0540541
Pik3c2a	1	1	0.111111	0	1	0		1	1	0.027027
Pik3cb	1	1	0.111111	1	0	0		2	2	0.0540541
Plrg1	1	1	0.111111	1	0	0		2	2	0.0540541
Polr3k	1	1	0.111111	1	0	0		1	1	0.027027
Ppfia2	1	1	0.111111	0	1	0		1	1	0.027027
Ppm1l	1	1	0.111111	1	0	0		1	1	0.027027
Ppp2r5e	1	1	0.111111	0	1	0		3	3	0.0810811
Ppp3ca	1	1	0.111111	1	0	0		2	2	0.0540541
Prkg1	1	1	0.111111	1	0	0		2	2	0.0540541
Prl2c2	1	1	0.111111	1	0	0		3	3	0.0810811
Ptch1	1	1	0.111111	0	1	0		3	3	0.0810811
Ptpn12	1	1	0.111111	0	1	0		1	1	0.027027
Ptprg	2	1	0.111111	2	0	0		5	5	0.135135
Pum1	1	1	0.111111	0	1	0		2	2	0.0540541
Rab15	1	1	0.111111	1	0	0		1	1	0.027027
Rab22a	1	1	0.111111	1	0	0		1	1	0.027027
Rab2a	1	1	0.111111	0	1	0		3	2	0.0540541
Rabl2	1	1	0.111111	1	0	0		1	1	0.027027
Rad51l1	1	1	0.111111	1	0	0		2	2	0.0540541
Rapgef6	1	1	0.111111	0	1	0		2	2	0.0540541
Rbbp8	1	1	0.111111	0	1	0		1	1	0.027027
Rbfox3	1	1	0.111111	0	1	0		2	2	0.0540541
Rbm47	1	1	0.111111	0	1	0		1	1	0.027027
Rbms3	1	1	0.111111	1	0	0		6	6	0.162162
Rfx3	1	1	0.111111	1	0	0		2	2	0.0540541
Rfx7	1	1	0.111111	0	1	0		4	4	0.108108
Rims2	1	1	0.111111	1	0	0		1	1	0.027027
Rnf146	1	1	0.111111	0	1	0		1	1	0.027027
Rph3al	1	1	0.111111	1	0	0		1	1	0.027027
Rpn1	1	1	0.111111	0	1	0		1	1	0.027027
Rras2	1	1	0.111111	0	1	0		1	1	0.027027
Rreb1	1	1	0.111111	1	0	0		3	2	0.0540541
Scfd2	1	1	0.111111	0	1	0		1	1	0.027027
Sdc2	1	1	0.111111	1	0	0		2	1	0.027027
Sdk1	1	1	0.111111	1	0	0		4	4	0.108108
Sec11a	1	1	0.111111	0	1	0		1	1	0.027027
Sec61g	1	1	0.111111	1	0	0		1	1	0.027027
Sel1l3	1	1	0.111111	1	0	0		1	1	0.027027
Setd2	1	1	0.111111	0	1	0		3	3	0.0810811
Sfrp1	1	1	0.111111	1	0	0		1	1	0.027027
Sfrs18	1	1	0.111111	0	1	0		1	1	0.027027
Sgip1	1	1	0.111111	0	1	0		3	3	0.0810811
Sh3gl2	2	1	0.111111	1	1	0		2	1	0.027027
Sik2	1	1	0.111111	1	0	0		1	1	0.027027
Ski	1	1	0.111111	1	0	0		1	1	0.027027
Skint2	2	1	0.111111	0	2	0		1	1	0.027027
Slc39a11	1	1	0.111111	0	1	0		3	3	0.0810811
Slc9a7	1	1	0.111111	1	0	0		1	1	0.027027
Smoc2	1	1	0.111111	1	0	0		1	1	0.027027
Snx30	1	1	0.111111	0	1	0		1	1	0.027027
Socs7	1	1	0.111111	1	0	0		2	2	0.0540541
Sorcs2	1	1	0.111111	0	1	0		1	1	0.027027
Sorcs3	1	1	0.111111	0	1	0		2	2	0.0540541
Spata13	1	1	0.111111	1	0	0		1	1	0.027027
Srbd1	1	1	0.111111	1	0	0		1	1	0.027027
Srrm4	1	1	0.111111	0	1	0		1	1	0.027027
Stag2	1	1	0.111111	0	1	0		2	2	0.0540541
Svep1	1	1	0.111111	0	1	0		1	1	0.027027
Syncrip	1	1	0.111111	0	1	0		1	1	0.027027
Taar7b	1	1	0.111111	1	0	0		1	1	0.027027
Tbc1d4	1	1	0.111111	0	1	0		1	1	0.027027
Tbl1x	1	1	0.111111	0	1	0		1	1	0.027027
Tcf4	1	1	0.111111	0	1	0		1	1	0.027027
Tdpoz2	1	1	0.111111	0	1	0		1	1	0.027027
Tead1	1	1	0.111111	0	1	0		2	2	0.0540541
Tex10	1	1	0.111111	1	0	0		1	1	0.027027
Tiam1	1	1	0.111111	0	1	0		2	2	0.0540541
Tiam2	1	1	0.111111	1	0	0		2	2	0.0540541
Tmem120b	1	1	0.111111	0	1	0		1	1	0.027027
Tmem215	1	1	0.111111	1	0	0		2	2	0.0540541
Tmem68	1	1	0.111111	1	0	0		1	1	0.027027
Tnik	1	1	0.111111	0	1	0		2	2	0.0540541
Tomm5	1	1	0.111111	0	1	0		1	1	0.027027
Tox3	1	1	0.111111	1	0	0		2	2	0.0540541
Trio	1	1	0.111111	1	0	0		2	2	0.0540541
Trps1	1	1	0.111111	0	1	0		1	1	0.027027
Ttc28	1	1	0.111111	0	1	0		1	1	0.027027
Ttc7b	1	1	0.111111	1	0	0		2	2	0.0540541
Twistnb	1	1	0.111111	1	0	0		1	1	0.027027
Ubl3	1	1	0.111111	0	1	0		1	1	0.027027
Ugcg	1	1	0.111111	1	0	0		1	1	0.027027
Uggt2	1	1	0.111111	0	1	0		1	1	0.027027
Wdpcp	1	1	0.111111	1	0	0		3	3	0.0810811
Wdr1	1	1	0.111111	0	1	0		1	1	0.027027
Xrcc4	1	1	0.111111	0	1	0		7	5	0.135135
Zcchc8	1	1	0.111111	1	0	0		1	1	0.027027
Zeb2	1	1	0.111111	0	1	0		4	3	0.0810811
Zfand5	1	1	0.111111	0	1	0		2	2	0.0540541
Zfp148	1	1	0.111111	1	0	0		1	1	0.027027
Zfp217	1	1	0.111111	0	1	0		3	2	0.0540541
Zfp462	1	1	0.111111	0	1	0		1	1	0.027027
Zfp608	1	1	0.111111	0	1	0		1	1	0.027027
Zfp644	1	1	0.111111	0	1	0		2	2	0.0540541
Zmiz1	1	1	0.111111	1	0	0		1	1	0.027027
Zmynd8	1	1	0.111111	0	1	0		3	3	0.0810811
Smarca5-ps	2	0	0	1	1	0		1	1	0.027027

## Sheet: BMI1SB and SB - COMMON
2	2	3	4	5	6	7
	BMI1 SB Model							SB MODEL
	# Insertions	# tumors with insertion	Frequeny of BMI triples with insertions	Same	Opposite	gCIS		# Insertions	# tumors with insertion	Frequeny of BMI triples with insertions	Same	Opposite	gCIS
Tgif2	4	3	0.333333	4	0	Y		1	1	0.333333			0.76363
Rngtt	2	2	0.222222	1	1	Y		1	1	0.333333			0.61818
Elavl4	1	1	0.111111	0	1	0		1	1	0.333333
Eri3	1	1	0.111111	0	1	0		1	1	0.333333
Faah	1	1	0.111111	1	0	0		1	1	0.333333
Helz	1	1	0.111111	0	1	0		1	1	0.333333
Mir17	1	1	0.111111	1	0	0		1	1	0.333333
Olfr948	1	1	0.111111	1	0	0		1	1	0.333333
Reck	1	1	0.111111	1	0	0		1	1	0.333333
Rnf220	1	1	0.111111	0	1	0		2	1	0.333333
Zfp609	1	1	0.111111	0	1	0		1	1	0.333333

[truncated: 1 more sheets: BMI1SB, SB and PtcSB COMMON]
